# Supplementary material for: 5-(5-Bromo-2-meth­oxy­phen­yl)-2-fluoro­pyridine
Source: Acta Crystallogr Sect E Struct Rep Online. 2012 Aug 8;68(Pt 9):o2654. doi: 10.1107/S1600536812034435 (PMC3435681; doi:10.1107/S1600536812034435)
Supplement: Supplementary file 1 [file e-68-o2654-sup1.cif]

##############################################################################
#                                                                            #
# This CIF contains the data in a paper accepted for publication in          #
# Acta Crystallographica Section E. It conforms to the requirements of       #
# Notes for Authors for Acta Crystallographica Section E, and has been       #
# peer reviewed under the auspices of the IUCr Commission on Journals.       #
#                                                                            #
# Full details of the Crystallographic Information File format               #
# are given in the paper "The Crystallographic Information File (CIF):       #
# a New Standard Archive File for Crystallography" by S. R. Hall, F. H.      #
# Allen and I. D. Brown [Acta Cryst. (1991), A47, 655-685].                  #
#                                                                            #
# The current version of the core CIF dictionary is obtainable from          #
# ftp://ftp.iucr.org/pub/cif_core.dic.                                       #
#                                                                            #
# Software is freely available for graphical display of the structure(s)     #
# in this CIF. For information consult the CIF software page                 #
# http://www.iucr.org/resources/cif/software.                                #
#                                                                            #
# This file may be used for bona fide research purposes within the           #
# scientific community so long as proper attribution is given to the journal # 
# article from which it was obtained.                                        #
#                                                                            #
##############################################################################
data_global
_audit_creation_method     ?
_journal_date_recd_electronic     2012-07-28
_journal_date_accepted     2012-08-02
_journal_name_full     'Acta Crystallographica, Section E'
_journal_year     2012
_journal_volume     68
_journal_issue      9
_journal_page_first     o2654
_journal_page_last     o2654
_journal_paper_category     QO
_journal_paper_doi     10.1107/S1600536812034435
_journal_coeditor_code     HB6919
_publ_contact_author
;
Muhammad Nawaz Tahir
University of Sargodha
Department of Physics
Sargodha
Pakistan
;
_publ_contact_author_email     'dmntahir_uos@yahoo.com'
_publ_contact_author_fax     '0092 48 32 22 121'
_publ_contact_author_phone     '0092 48 92 30 914'
_publ_section_title
;
5-(5-Bromo-2-methoxyphenyl)-2-fluoropyridine
;
loop_
    _publ_author_name
    _publ_author_address
    'Muhammad Adeel'
;
Department of Chemistry
Gomal University
Dera Ismail Khan
K.P.K.
Pakistan
;
    'Fazal Elahi'
;
Department of Chemistry
Gomal University
Dera Ismail Khan
K.P.K.
Pakistan
;
    'Tahir, M. Nawaz'
;
Department of Physics
University of Sargodha
Sargodha
Pakistan
;
data_I
_audit_creation_method     SHELXL-97
_chemical_name_systematic
;
5-(5-Bromo-2-methoxyphenyl)-2-fluoropyridine
;
_chemical_name_common     ?
_chemical_formula_moiety     'C12 H9 Br F N O'
_chemical_formula_sum     'C12 H9 Br F N O'
_chemical_formula_iupac     'C12 H9 Br F N O'
_chemical_formula_weight     282.11
_symmetry_cell_setting     monoclinic
_symmetry_space_group_name_H-M     'P 21/c'
_symmetry_space_group_name_Hall     '-P 2ybc'
loop_
    _symmetry_equiv_pos_site_id
    _symmetry_equiv_pos_as_xyz
    1 x,y,z
    2 -x,1/2+y,1/2-z
    3 -x,-y,-z
    4 x,1/2-y,1/2+z
_cell_length_a     3.9376(4)
_cell_length_b     20.999(3)
_cell_length_c     13.2700(15)
_cell_angle_alpha     90
_cell_angle_beta     95.035(7)
_cell_angle_gamma     90
_cell_volume     1093.0(2)
_cell_formula_units_Z     4
_cell_measurement_reflns_used     1441
_cell_measurement_theta_min     1.82
_cell_measurement_theta_max     25.50
_cell_measurement_temperature     296(2)
_exptl_crystal_description     needle
_exptl_crystal_colour     colorless
_exptl_crystal_size_max     0.34
_exptl_crystal_size_mid     0.18
_exptl_crystal_size_min     0.16
_exptl_crystal_density_diffrn     1.714
_exptl_crystal_density_meas     ?
_exptl_crystal_density_method     'not measured'
_exptl_crystal_F_000     560
_exptl_absorpt_coefficient_mu     3.750
_exptl_absorpt_correction_type     multi-scan
_exptl_absorpt_process_details     '(SADABS; Bruker, 2005)'
_exptl_absorpt_correction_T_min     0.674
_exptl_absorpt_correction_T_max     0.698
_exptl_special_details
;
;
_diffrn_ambient_temperature     296(2)
_diffrn_radiation_type     MoK\a
_diffrn_radiation_wavelength     0.71073
_diffrn_radiation_source     'fine-focus sealed tube'
_diffrn_radiation_monochromator     graphite
_diffrn_measurement_device_type     'Bruker Kappa APEXII CCD'
_diffrn_measurement_method     \w
_diffrn_detector_area_resol_mean     8.10
_diffrn_reflns_number     7773
_diffrn_reflns_av_R_equivalents     0.0421
_diffrn_reflns_av_sigmaI/netI     0.0480
_diffrn_reflns_theta_min     1.82
_diffrn_reflns_theta_max     25.50
_diffrn_reflns_theta_full     25.50
_diffrn_measured_fraction_theta_max     0.998
_diffrn_measured_fraction_theta_full     0.998
_diffrn_reflns_limit_h_min     -4
_diffrn_reflns_limit_h_max     4
_diffrn_reflns_limit_k_min     -25
_diffrn_reflns_limit_k_max     15
_diffrn_reflns_limit_l_min     -15
_diffrn_reflns_limit_l_max     16
_diffrn_standards_number     0
_diffrn_standards_interval_count     ?
_diffrn_standards_interval_time     ?
_diffrn_standards_decay_%     ?
_refine_special_details
;
Refinement of <i>F</i>^2^ against ALL reflections. The weighted <i>R</i>-factor
<i>wR</i> and goodness of fit <i>S</i> are based on <i>F</i>^2^, conventional
<i>R</i>-factors <i>R</i> are based on <i>F</i>, with <i>F</i> set to zero for
negative <i>F</i>^2^. The threshold expression of <i>F</i>^2^ >
\s(<i>F</i>^2^) is used only for calculating <i>R</i>-factors(gt) <i>etc</i>.
and is not relevant to the choice of reflections for refinement.
<i>R</i>-factors based on <i>F</i>^2^ are statistically about twice as large
as those based on <i>F</i>, and <i>R</i>- factors based on ALL data will be
even larger.
;
_reflns_number_total     2027
_reflns_number_gt     1441
_reflns_threshold_expression     I>2\s(I)
_refine_ls_structure_factor_coef     Fsqd
_refine_ls_matrix_type     full
_refine_ls_R_factor_all     0.0635
_refine_ls_R_factor_gt     0.0347
_refine_ls_wR_factor_gt     0.0615
_refine_ls_wR_factor_ref     0.0680
_refine_ls_goodness_of_fit_ref     1.041
_refine_ls_restrained_S_all     1.041
_refine_ls_number_reflns     2027
_refine_ls_number_parameters     146
_refine_ls_number_restraints     0
_refine_ls_hydrogen_treatment     constr
_refine_ls_weighting_scheme     calc
_refine_ls_weighting_details
                 'calc w=1/[\s^2^(Fo^2^)+(0.0270P)^2^] where P=(Fo^2^+2Fc^2^)/3'
_atom_sites_solution_hydrogens     geom
_atom_sites_solution_primary     direct
_atom_sites_solution_secondary     difmap
_refine_ls_shift/su_max     0.001
_refine_ls_shift/su_mean     0.000
_refine_diff_density_max     0.291
_refine_diff_density_min     -0.279
loop_
    _atom_type_symbol
    _atom_type_description
    _atom_type_scat_dispersion_real
    _atom_type_scat_dispersion_imag
    _atom_type_scat_source
    'C' 'C' 0.0033 0.0016
                         'International Tables Vol C Tables 4.2.6.8 and 6.1.1.4'
    'H' 'H' 0.0000 0.0000
                         'International Tables Vol C Tables 4.2.6.8 and 6.1.1.4'
    'N' 'N' 0.0061 0.0033
                         'International Tables Vol C Tables 4.2.6.8 and 6.1.1.4'
    'O' 'O' 0.0106 0.0060
                         'International Tables Vol C Tables 4.2.6.8 and 6.1.1.4'
    'F' 'F' 0.0171 0.0103
                         'International Tables Vol C Tables 4.2.6.8 and 6.1.1.4'
    'Br' 'Br' -0.2901 2.4595
                         'International Tables Vol C Tables 4.2.6.8 and 6.1.1.4'
_computing_data_collection     'APEX2 (Bruker, 2007)'
_computing_cell_refinement     'SAINT (Bruker, 2007)'
_computing_data_reduction     'SAINT (Bruker, 2007)'
_computing_structure_solution     'SHELXS97 (Sheldrick, 2008)'
_computing_structure_refinement     'SHELXL97 (Sheldrick, 2008)'
_computing_molecular_graphics
                  'ORTEP-3 for Windows (Farrugia, 1997) and PLATON (Spek, 2009)'
_computing_publication_material
;
WinGX (Farrugia, 1999) and PLATON (Spek, 2009)
;
loop_
    _atom_site_type_symbol
    _atom_site_label
    _atom_site_fract_x
    _atom_site_fract_y
    _atom_site_fract_z
    _atom_site_U_iso_or_equiv
    _atom_site_thermal_displace_type
    _atom_site_calc_flag
    _atom_site_refinement_flags
    _atom_site_occupancy
    _atom_site_disorder_assembly
    _atom_site_disorder_group
    Br Br1 0.56028(8) 0.42649(2) 0.65535(3) 0.05330(10)
                                                      Uani . . 1.000 . -16
    F F1 0.6238(6) 0.43194(10) -0.01878(15) 0.0815(9) Uani . . 1.000 . -16
    O O1 1.0021(5) 0.25300(10) 0.32894(14) 0.0422(7) Uani . . 1.000 . -16
    N N1 0.5368(7) 0.35827(13) 0.0979(2) 0.0501(11) Uani . . 1.000 . -16
    C C1 0.7736(7) 0.35084(13) 0.3789(2) 0.0326(10) Uani . . 1.000 . -16
    C C2 0.9046(7) 0.29045(14) 0.4060(2) 0.0337(10) Uani . . 1.000 . -16
    C C3 0.9321(7) 0.27195(15) 0.5063(2) 0.0407(11) Uani . . 1.000 . -16
    C C4 0.8285(7) 0.31185(16) 0.5803(3) 0.0439(11) Uani . . 1.000 . -16
    C C5 0.7032(7) 0.37101(14) 0.5544(2) 0.0377(11) Uani . . 1.000 . -16
    C C6 0.6760(7) 0.39044(14) 0.4547(2) 0.0378(10) Uani . . 1.000 . -16
    C C7 1.1517(8) 0.19256(15) 0.3560(3) 0.0511(12) Uani . . 1.000 . -16
    C C8 0.7416(7) 0.37357(13) 0.2724(2) 0.0333(10) Uani . . 1.000 . -16
    C C9 0.8664(7) 0.43295(15) 0.2473(2) 0.0429(11) Uani . . 1.000 . -16
    C C10 0.8273(8) 0.45436(16) 0.1482(3) 0.0510(11) Uani . . 1.000 . -16
    C C11 0.6638(9) 0.41379(17) 0.0803(3) 0.0516(12) Uani . . 1.000 . -16
    C C12 0.5761(7) 0.33878(15) 0.1936(2) 0.0418(11) Uani . . 1.000 . -16
    H H3 1.02142 0.23212 0.52415 0.0488 Uiso . . 1.000 . -16
    H H4 0.84380 0.29866 0.64746 0.0525 Uiso . . 1.000 . -16
    H H6 0.59073 0.43076 0.43811 0.0454 Uiso . . 1.000 . -16
    H H7A 1.23508 0.17326 0.29741 0.0763 Uiso . . 1.000 . -16
    H H7B 0.98311 0.16542 0.38171 0.0763 Uiso . . 1.000 . -16
    H H7C 1.33727 0.19847 0.40709 0.0763 Uiso . . 1.000 . -16
    H H9 0.97674 0.45841 0.29733 0.0514 Uiso . . 1.000 . -16
    H H10 0.90758 0.49388 0.12940 0.0611 Uiso . . 1.000 . -16
    H H12 0.48683 0.29927 0.20876 0.0503 Uiso . . 1.000 . -16
loop_
    _atom_site_aniso_label
    _atom_site_aniso_U_11
    _atom_site_aniso_U_22
    _atom_site_aniso_U_33
    _atom_site_aniso_U_12
    _atom_site_aniso_U_13
    _atom_site_aniso_U_23
    Br1 0.0574(2) 0.0553(2) 0.0484(2) -0.0061(2) 0.0108(2) -0.0154(2)
    F1 0.138(2) 0.0654(14) 0.0405(13) 0.0176(14) 0.0042(12) 0.0153(12)
    O1 0.0590(13) 0.0327(12) 0.0339(13) 0.0100(11) -0.0007(10) 0.0006(11)
    N1 0.0724(19) 0.0421(18) 0.0340(18) 0.0103(16) -0.0060(14) 0.0015(15)
    C1 0.0329(16) 0.0309(17) 0.0330(19) -0.0033(14) -0.0023(14) 0.0005(15)
    C2 0.0343(16) 0.0343(17) 0.0316(19) -0.0043(15) -0.0022(14) -0.0027(16)
    C3 0.0501(18) 0.0339(18) 0.037(2) -0.0014(16) -0.0026(15) 0.0062(16)
    C4 0.0507(19) 0.048(2) 0.0316(19) -0.0100(17) -0.0040(15) 0.0046(17)
    C5 0.0379(17) 0.0410(19) 0.034(2) -0.0041(15) 0.0014(14) -0.0062(16)
    C6 0.0371(17) 0.0322(17) 0.043(2) -0.0003(15) -0.0025(14) -0.0026(17)
    C7 0.059(2) 0.040(2) 0.053(2) 0.0107(17) -0.0028(17) -0.0056(18)
    C8 0.0343(16) 0.0294(17) 0.0362(19) 0.0064(14) 0.0028(14) 0.0004(15)
    C9 0.0474(18) 0.0372(19) 0.043(2) -0.0009(16) -0.0016(15) -0.0009(18)
    C10 0.065(2) 0.0376(19) 0.051(2) 0.0003(18) 0.0087(18) 0.0078(19)
    C11 0.071(2) 0.050(2) 0.034(2) 0.021(2) 0.0063(17) 0.0084(19)
    C12 0.0521(19) 0.0320(18) 0.040(2) 0.0030(16) -0.0033(16) -0.0003(17)
_geom_special_details
;
Bond distances, angles <i>etc</i>. have been calculated using the rounded
fractional coordinates. All su's are estimated from the variances of the
(full) variance-covariance matrix. The cell e.s.d.'s are taken into account in
the estimation of distances, angles and torsion angles
;
loop_
    _geom_bond_atom_site_label_1
    _geom_bond_atom_site_label_2
    _geom_bond_site_symmetry_1
    _geom_bond_site_symmetry_2
    _geom_bond_distance
    _geom_bond_publ_flag
    Br1 C5 . . 1.898(3) no
    F1 C11 . . 1.365(4) no
    O1 C2 . . 1.371(3) no
    O1 C7 . . 1.432(4) no
    N1 C11 . . 1.298(5) no
    N1 C12 . . 1.330(4) no
    C1 C2 . . 1.404(4) no
    C1 C6 . . 1.385(4) no
    C1 C8 . . 1.487(4) no
    C2 C3 . . 1.382(4) no
    C3 C4 . . 1.380(5) no
    C4 C5 . . 1.369(4) no
    C5 C6 . . 1.380(4) no
    C8 C9 . . 1.391(4) no
    C8 C12 . . 1.390(4) no
    C9 C10 . . 1.386(5) no
    C10 C11 . . 1.360(5) no
    C3 H3 . . 0.9300 no
    C4 H4 . . 0.9300 no
    C6 H6 . . 0.9300 no
    C7 H7A . . 0.9600 no
    C7 H7B . . 0.9600 no
    C7 H7C . . 0.9600 no
    C9 H9 . . 0.9300 no
    C10 H10 . . 0.9300 no
    C12 H12 . . 0.9300 no
loop_
    _geom_angle_atom_site_label_1
    _geom_angle_atom_site_label_2
    _geom_angle_atom_site_label_3
    _geom_angle_site_symmetry_1
    _geom_angle_site_symmetry_2
    _geom_angle_site_symmetry_3
    _geom_angle
    _geom_angle_publ_flag
    C2 O1 C7 . . . 117.2(2) no
    C11 N1 C12 . . . 115.7(3) no
    C2 C1 C6 . . . 118.4(2) no
    C2 C1 C8 . . . 122.2(2) no
    C6 C1 C8 . . . 119.5(2) no
    O1 C2 C1 . . . 116.6(2) no
    O1 C2 C3 . . . 123.6(3) no
    C1 C2 C3 . . . 119.8(3) no
    C2 C3 C4 . . . 120.8(3) no
    C3 C4 C5 . . . 119.7(3) no
    Br1 C5 C4 . . . 120.2(2) no
    Br1 C5 C6 . . . 119.5(2) no
    C4 C5 C6 . . . 120.3(3) no
    C1 C6 C5 . . . 121.0(3) no
    C1 C8 C9 . . . 120.9(2) no
    C1 C8 C12 . . . 122.8(2) no
    C9 C8 C12 . . . 116.3(2) no
    C8 C9 C10 . . . 120.4(3) no
    C9 C10 C11 . . . 115.6(3) no
    F1 C11 N1 . . . 114.2(3) no
    F1 C11 C10 . . . 118.1(3) no
    N1 C11 C10 . . . 127.7(4) no
    N1 C12 C8 . . . 124.3(3) no
    C2 C3 H3 . . . 120.00 no
    C4 C3 H3 . . . 120.00 no
    C3 C4 H4 . . . 120.00 no
    C5 C4 H4 . . . 120.00 no
    C1 C6 H6 . . . 119.00 no
    C5 C6 H6 . . . 119.00 no
    O1 C7 H7A . . . 109.00 no
    O1 C7 H7B . . . 109.00 no
    O1 C7 H7C . . . 109.00 no
    H7A C7 H7B . . . 109.00 no
    H7A C7 H7C . . . 109.00 no
    H7B C7 H7C . . . 109.00 no
    C8 C9 H9 . . . 120.00 no
    C10 C9 H9 . . . 120.00 no
    C9 C10 H10 . . . 122.00 no
    C11 C10 H10 . . . 122.00 no
    N1 C12 H12 . . . 118.00 no
    C8 C12 H12 . . . 118.00 no
loop_
    _geom_torsion_atom_site_label_1
    _geom_torsion_atom_site_label_2
    _geom_torsion_atom_site_label_3
    _geom_torsion_atom_site_label_4
    _geom_torsion_site_symmetry_1
    _geom_torsion_site_symmetry_2
    _geom_torsion_site_symmetry_3
    _geom_torsion_site_symmetry_4
    _geom_torsion
    _geom_torsion_publ_flag
    C7 O1 C2 C1 . . . . 177.0(2) no
    C7 O1 C2 C3 . . . . -2.4(4) no
    C12 N1 C11 F1 . . . . 179.1(3) no
    C12 N1 C11 C10 . . . . -0.9(5) no
    C11 N1 C12 C8 . . . . -0.3(5) no
    C6 C1 C2 O1 . . . . -179.2(2) no
    C6 C1 C2 C3 . . . . 0.2(4) no
    C8 C1 C2 O1 . . . . -0.1(4) no
    C8 C1 C2 C3 . . . . 179.3(3) no
    C2 C1 C6 C5 . . . . -0.6(4) no
    C8 C1 C6 C5 . . . . -179.8(3) no
    C2 C1 C8 C9 . . . . -130.1(3) no
    C2 C1 C8 C12 . . . . 52.6(4) no
    C6 C1 C8 C9 . . . . 49.0(4) no
    C6 C1 C8 C12 . . . . -128.3(3) no
    O1 C2 C3 C4 . . . . -179.8(3) no
    C1 C2 C3 C4 . . . . 0.8(4) no
    C2 C3 C4 C5 . . . . -1.3(4) no
    C3 C4 C5 Br1 . . . . -179.9(2) no
    C3 C4 C5 C6 . . . . 0.9(4) no
    Br1 C5 C6 C1 . . . . -179.1(2) no
    C4 C5 C6 C1 . . . . 0.1(4) no
    C1 C8 C9 C10 . . . . -178.3(3) no
    C12 C8 C9 C10 . . . . -0.8(4) no
    C1 C8 C12 N1 . . . . 178.6(3) no
    C9 C8 C12 N1 . . . . 1.1(4) no
    C8 C9 C10 C11 . . . . -0.2(4) no
    C9 C10 C11 F1 . . . . -178.8(3) no
    C9 C10 C11 N1 . . . . 1.2(5) no
_iucr_refine_instructions_details
;
TITL FE_014_GU_0m in P2(1)/c
CELL 0.71073 3.9376 20.9992 13.2700 90.000 95.035 90.000
ZERR 4.00 0.0004 0.0028 0.0015 0.000 0.007 0.000
LATT 1
SYMM -x, y+1/2, -z+1/2
SFAC C  H  N  O  F  Br
UNIT 48  36  4 4  4  4
L.S. 40
OMIT -3 51
ACTA
BOND $H
HTAB
CONF
LIST 4
FMAP 2
PLAN 5
TEMP 23.000
MPLA 9 C1 C2 C3 C4 C5 C6 C7 O1 BR1
MPLA 7 C8 C9 C10 C11 C12 N1 F1
WGHT    0.027000
FVAR       0.18655
BR1   6    0.560280    0.426487    0.655348    11.00000    0.05743    0.05532 =
         0.04842   -0.01536    0.01077   -0.00607
F1    5    0.623821    0.431937   -0.018781    11.00000    0.13753    0.06544 =
         0.04048    0.01532    0.00424    0.01764
O1    4    1.002130    0.253002    0.328942    11.00000    0.05903    0.03266 =
         0.03388    0.00059   -0.00067    0.00997
N1    3    0.536754    0.358268    0.097850    11.00000    0.07242    0.04206 =
         0.03398    0.00152   -0.00604    0.01031
C1    1    0.773589    0.350840    0.378937    11.00000    0.03293    0.03093 =
         0.03298    0.00047   -0.00230   -0.00331
C2    1    0.904601    0.290445    0.405983    11.00000    0.03430    0.03432 =
         0.03159   -0.00266   -0.00223   -0.00430
C3    1    0.932065    0.271948    0.506311    11.00000    0.05010    0.03390 =
         0.03685    0.00619   -0.00260   -0.00135
AFIX  43
H3    2    1.021424    0.232115    0.524153    11.00000   -1.20000
AFIX   0
C4    1    0.828545    0.311850    0.580313    11.00000    0.05065    0.04751 =
         0.03162    0.00457   -0.00398   -0.01004
AFIX  43
H4    2    0.843797    0.298656    0.647458    11.00000   -1.20000
AFIX   0
C5    1    0.703180    0.371006    0.554347    11.00000    0.03790    0.04104 =
         0.03436   -0.00621    0.00144   -0.00411
C6    1    0.675958    0.390442    0.454695    11.00000    0.03708    0.03220 =
         0.04316   -0.00256   -0.00252   -0.00030
AFIX  43
H6    2    0.590731    0.430761    0.438115    11.00000   -1.20000
AFIX   0
C7    1    1.151719    0.192557    0.356018    11.00000    0.05903    0.03953 =
         0.05265   -0.00562   -0.00283    0.01072
AFIX 137
H7A   2    1.235077    0.173258    0.297412    11.00000   -1.50000
H7B   2    0.983105    0.165415    0.381708    11.00000   -1.50000
H7C   2    1.337272    0.198470    0.407088    11.00000   -1.50000
AFIX   0
C8    1    0.741634    0.373571    0.272360    11.00000    0.03429    0.02940 =
         0.03621    0.00042    0.00283    0.00640
C9    1    0.866428    0.432951    0.247290    11.00000    0.04744    0.03718 =
         0.04300   -0.00091   -0.00161   -0.00094
AFIX  43
H9    2    0.976736    0.458411    0.297334    11.00000   -1.20000
AFIX   0
C10   1    0.827328    0.454363    0.148235    11.00000    0.06445    0.03757 =
         0.05134    0.00776    0.00870    0.00026
AFIX  43
H10   2    0.907584    0.493882    0.129401    11.00000   -1.20000
AFIX   0
C11   1    0.663763    0.413785    0.080253    11.00000    0.07137    0.05037 =
         0.03410    0.00840    0.00626    0.02057
C12   1    0.576049    0.338783    0.193565    11.00000    0.05207    0.03198 =
         0.04040   -0.00030   -0.00330    0.00296
AFIX  43
H12   2    0.486830    0.299272    0.208762    11.00000   -1.20000
HKLF 4
REM  FE_014_GU_0m in P2(1)/c
REM R1 =  0.0347 for   1441 Fo > 4sig(Fo)  and  0.0635 for all   2027 data
REM    146 parameters refined using      0 restraints
END
WGHT      0.0270      0.0000
REM Highest difference peak  0.291,  deepest hole -0.279,  1-sigma level  0.061
Q1    1   0.2648  0.4255  0.6484  11.00000  0.05    0.29
Q2    1   0.7701  0.4584  0.0002  11.00000  0.05    0.25
Q3    1   0.8710  0.4290  0.6570  11.00000  0.05    0.24
Q4    1   0.6140  0.4381  0.5825  11.00000  0.05    0.22
Q5    1   0.7198  0.4131  0.4380  11.00000  0.05    0.22
;
