# Supplementary material for: 5-(5-Bromo-2-meth­oxy­phen­yl)-2-fluoro­pyridine
Source: Acta Crystallogr Sect E Struct Rep Online. 2012 Aug 8;68(Pt 9):o2654. doi: 10.1107/S1600536812034435 (PMC3435681; doi:10.1107/S1600536812034435)
Supplement: Supplementary file 2 [file e-68-o2654-Isup2.hkl]

#
# h,k,l, Fc-squared, Fo-squared, sigma(Fo-squared) and status flag
#
data_I
_shelx_title ' FE_014_GU_0m in P2(1)/c'
_shelx_refln_list_code          4
_shelx_F_calc_maximum      168.28
_exptl_crystal_F_000       560.00
_reflns_d_resolution_high  0.8255
 
loop_
 _symmetry_equiv_pos_as_xyz
 'x, y, z'
 '-x, y+1/2, -z+1/2'
 '-x, -y, -z'
 'x, -y-1/2, z-1/2'
 
_cell_length_a     3.9376
_cell_length_b    20.9992
_cell_length_c    13.2700
_cell_angle_alpha  90.000
_cell_angle_beta   95.035
_cell_angle_gamma  90.000
 
_shelx_F_squared_multiplier     1.000
 
loop_
 _refln_index_h
 _refln_index_k
 _refln_index_l
 _refln_F_squared_calc
 _refln_F_squared_meas
 _refln_F_squared_sigma
 _refln_observed_status
   1   0   0     6723.39     6509.16     55.21 o
   2   0   0     2185.72     2109.33     25.00 o
   3   0   0      320.56      331.27     17.01 o
   4   0   0        0.79        3.67     37.21 o
   1   1   0    14066.74    14022.19     83.90 o
   2   1   0      718.58      723.15      9.80 o
   3   1   0      535.00      510.31     12.18 o
   4   1   0       42.65       36.98     19.62 o
   0   2   0      277.11      272.40      8.13 o
   1   2   0    14327.85    13930.63     89.79 o
   2   2   0       72.10       58.67      4.22 o
   3   2   0      135.26      142.73      9.77 o
   4   2   0        2.50        1.34     13.69 o
   1   3   0    15818.53    15446.97    107.65 o
   2   3   0     6159.80     6314.20     51.27 o
   3   3   0      900.81      933.20     17.86 o
   4   3   0      467.00      492.00     31.14 o
   0   4   0     7592.66     7628.90    103.40 o
   1   4   0    13614.58    13726.70    120.87 o
   2   4   0      608.00      614.28     15.63 o
   3   4   0        5.56       -9.58      8.82 o
   4   4   0       14.51        6.34     14.44 o
   1   5   0      582.37      542.90     13.02 o
   2   5   0      157.41      150.02      9.81 o
   3   5   0     1577.24     1557.71     29.49 o
   4   5   0      144.23      135.27     19.44 o
   0   6   0    17781.04    17844.56    237.06 o
   1   6   0     3513.35     3484.55     42.98 o
   2   6   0     3151.91     3009.78     50.71 o
   3   6   0       22.55       13.60     13.42 o
   4   6   0        3.91        4.89     18.44 o
   1   7   0      239.60      258.71      9.03 o
   2   7   0      423.28      425.51     15.01 o
   3   7   0        0.27        5.91     13.75 o
   4   7   0       65.43       35.74     19.26 o
   0   8   0     8597.09     8639.58    121.58 o
   1   8   0     4366.68     4268.43     51.40 o
   2   8   0      949.21      908.56     22.00 o
   3   8   0     1191.41     1134.46     44.46 o
   4   8   0      130.62       89.40     26.29 o
   1   9   0      203.61      185.61      9.46 o
   2   9   0     1055.03     1031.78     36.56 o
   3   9   0     1274.71     1221.27     34.84 o
   4   9   0      162.12      162.57     36.24 o
   0  10   0     1631.02     1701.36     35.27 o
   1  10   0       58.04       59.97      9.29 o
   2  10   0      293.40      304.55     17.99 o
   3  10   0       12.73       32.36     15.59 o
   4  10   0      112.84      105.46     27.80 o
   1  11   0      942.37      996.33     19.06 o
   2  11   0     1154.29     1227.46     32.11 o
   3  11   0      813.40      842.96     32.13 o
   4  11   0      499.72      460.62     37.56 o
   0  12   0     2124.38     2080.42     89.22 o
   1  12   0     1995.86     1986.86     29.22 o
   2  12   0     1639.80     1713.52     31.92 o
   3  12   0        3.14        8.52     20.98 o
   4  12   0        0.08       32.12     27.07 o
   1  13   0      657.61      703.81     26.04 o
   2  13   0       10.93       30.80     10.95 o
   3  13   0       26.07       42.05     27.45 o
   4  13   0        0.97       53.37     27.80 o
   0  14   0     4939.69     5074.93     84.84 o
   1  14   0     3609.84     3559.02     55.49 o
   2  14   0      665.49      704.75     26.20 o
   3  14   0      248.05      269.68     43.65 o
   1  15   0      147.84      162.14     13.60 o
   2  15   0      207.74      209.68     17.62 o
   3  15   0      394.14      413.59     63.62 o
   0  16   0     1554.11     1579.06     42.16 o
   1  16   0       68.44       78.48     13.07 o
   2  16   0       26.50       17.98     14.72 o
   3  16   0       22.14       29.94     25.53 o
   1  17   0      260.89      267.04     17.63 o
   2  17   0      541.95      560.71     26.10 o
   3  17   0       89.42      147.47     29.55 o
   0  18   0      637.18      662.53     59.04 o
   1  18   0       99.75       75.78     14.72 o
   2  18   0       40.13       44.29     27.85 o
   3  18   0        6.04       -6.01     26.57 o
   1  19   0      105.93      131.80     16.66 o
   2  19   0       51.23       35.51     24.07 o
   3  19   0       84.15      100.60     30.74 o
   0  20   0      517.02      634.60     35.53 o
   1  20   0      738.81      779.63     28.73 o
   2  20   0      100.22      128.73     30.61 o
   1  21   0       21.52       18.18     16.01 o
   2  21   0       23.15       55.20     27.19 o
   0  22   0      421.48      459.94     32.77 o
   1  22   0      169.90      162.10     19.97 o
   2  22   0      145.61      124.86     31.14 o
   1  23   0       64.66       68.68     22.60 o
   2  23   0       99.12       72.96     30.02 o
   0  24   0        3.60       12.22     23.61 o
   1  24   0        0.06       -8.25     21.08 o
  -4   1   1      295.14      332.32     30.71 o
  -3   1   1     1152.18     1182.90     22.44 o
  -2   1   1     3782.37     3717.95     27.32 o
  -1   1   1       47.52       55.14      2.47 o
   0   1   1     1706.73     1665.10     20.36 o
   1   1   1     2638.39     2609.43     18.78 o
   2   1   1     1059.14     1077.91     12.76 o
   3   1   1      475.81      466.82     12.08 o
   4   1   1      100.71      127.67     21.34 o
  -4   2   1       45.80       71.53     17.84 o
  -3   2   1        1.78      -10.65      7.10 o
  -2   2   1     1202.64     1195.86     14.07 o
  -1   2   1       18.59       28.78      2.59 o
   0   2   1       41.99       54.30      2.60 o
   1   2   1     9646.34     9454.95     67.51 o
   2   2   1     1647.97     1659.52     16.36 o
   3   2   1      247.74      252.16     10.08 o
   4   2   1        6.24       11.46     16.16 o
  -4   3   1       27.18        6.03     14.32 o
  -3   3   1      130.19      119.61     11.01 o
  -2   3   1     2313.85     2347.03     25.11 o
  -1   3   1     4903.77     4965.39     47.68 o
   0   3   1     1594.39     1584.49     17.71 o
   1   3   1       86.49       90.53      5.75 o
   2   3   1      173.34      177.93      7.27 o
   3   3   1        0.20        4.49      7.77 o
   4   3   1       22.70       34.78     15.00 o
  -4   4   1       30.14       39.63     14.98 o
  -3   4   1       85.64       79.17     12.38 o
  -2   4   1      239.80      227.89      8.47 o
  -1   4   1    24023.61    23969.82    225.09 o
   0   4   1     3824.66     3806.56     42.18 o
   1   4   1     4763.55     4481.24     41.06 o
   2   4   1     9130.23     8952.29     79.17 o
   3   4   1      546.31      559.79     17.17 o
   4   4   1      258.63      252.41     18.81 o
  -4   5   1      228.85      236.23     23.06 o
  -3   5   1      751.97      743.70     23.78 o
  -2   5   1      822.95      774.39     17.09 o
  -1   5   1     3318.39     3298.65     36.68 o
   0   5   1      333.53      339.81      8.52 o
   1   5   1     1018.41     1104.33     16.71 o
   2   5   1      278.71      269.16     10.69 o
   3   5   1      638.29      643.31     18.51 o
   4   5   1       74.04       85.33     18.48 o
  -4   6   1        0.83       43.25     19.28 o
  -3   6   1      250.89      222.69     18.45 o
  -2   6   1      345.11      353.90     12.93 o
  -1   6   1     3087.86     3211.33     40.26 o
   0   6   1     2401.63     2433.46     27.95 o
   1   6   1     1462.03     1513.26     18.83 o
   2   6   1      109.59      147.49     13.47 o
   3   6   1      802.00      767.06     25.75 o
   4   6   1      170.82      149.99     20.07 o
  -4   7   1      268.47      276.85     24.58 o
  -3   7   1     1508.46     1462.42     43.92 o
  -2   7   1    10777.34    10889.28    108.44 o
  -1   7   1     2751.47     2710.34     34.81 o
   0   7   1     1648.89     1697.38     22.22 o
   1   7   1       17.77       35.17      5.12 o
   2   7   1       12.06        4.56      8.39 o
   3   7   1       35.12       31.31     14.75 o
   4   7   1      428.95      416.08     29.74 o
  -4   8   1        1.34       23.88     31.76 o
  -3   8   1       72.51       49.37     19.95 o
  -2   8   1      214.02      204.40     11.94 o
  -1   8   1      948.53      959.21     17.94 o
   0   8   1     3718.12     3868.79     47.23 o
   1   8   1     3764.26     3899.92     39.90 o
   2   8   1      309.75      272.54     13.82 o
   3   8   1     1010.99      977.86     31.60 o
   4   8   1       14.47       81.64     26.21 o
  -4   9   1       52.35       38.94     25.45 o
  -3   9   1      397.30      387.67     33.43 o
  -2   9   1      967.87      946.52     25.55 o
  -1   9   1      571.73      555.48     14.78 o
   0   9   1      732.62      801.13     23.10 o
   1   9   1      377.91      401.94     11.65 o
   2   9   1       62.76       55.31     12.24 o
   3   9   1       26.80       23.41     15.12 o
   4   9   1        1.83       18.26     24.92 o
  -4  10   1      179.00      169.60     29.77 o
  -3  10   1        8.31       -7.04     14.81 o
  -2  10   1      332.71      341.22     18.11 o
  -1  10   1     3241.31     3295.14     48.44 o
   0  10   1     6357.93     6641.71     76.97 o
   1  10   1     1493.91     1384.07     21.76 o
   2  10   1     1167.72     1177.20     41.35 o
   3  10   1      554.30      557.61     26.54 o
   4  10   1      461.71      394.97     39.66 o
  -4  11   1       38.91       44.54     26.87 o
  -3  11   1      189.88      196.28     19.97 o
  -2  11   1      220.05      198.61     16.16 o
  -1  11   1     1593.06     1597.81     27.64 o
   0  11   1        3.70        7.15      9.32 o
   1  11   1        3.94        5.77      6.36 o
   2  11   1        0.56      -12.21     12.24 o
   3  11   1       18.83       14.49     15.63 o
   4  11   1       81.88       63.87     27.53 o
  -4  12   1        1.61        3.83     26.24 o
  -3  12   1       68.54       61.71     23.06 o
  -2  12   1      272.92      298.36     19.12 o
  -1  12   1     2011.50     1935.41     32.41 o
   0  12   1       28.96       20.85      9.34 o
   1  12   1     1096.31     1101.58     21.19 o
   2  12   1      563.40      564.29     26.29 o
   3  12   1       40.53       29.79     22.12 o
   4  12   1       26.69       51.01     28.27 o
  -4  13   1      106.81      104.21     30.56 o
  -3  13   1      725.19      683.12     47.04 o
  -2  13   1     1349.06     1337.39     42.31 o
  -1  13   1      508.44      484.26     17.65 o
   0  13   1      312.37      284.14     15.97 o
   1  13   1      111.24      105.17      9.87 o
   2  13   1        1.31       12.53     17.25 o
   3  13   1       34.83       49.49     22.90 o
   4  13   1       38.39       49.96     29.14 o
  -3  14   1        8.16        7.87     22.06 o
  -2  14   1        0.13       -6.05     13.86 o
  -1  14   1      100.44      113.60     14.13 o
   0  14   1        7.71        8.99      9.72 o
   1  14   1       15.91       16.58     10.26 o
   2  14   1        5.20        7.57     12.02 o
   3  14   1        9.64       -6.53     22.53 o
  -3  15   1      366.16      366.69     33.42 o
  -2  15   1      930.40      983.21     57.09 o
  -1  15   1      419.66      408.41     18.14 o
   0  15   1      194.73      246.59     13.94 o
   1  15   1      151.58      156.78     13.90 o
   2  15   1      273.08      279.55     18.55 o
   3  15   1       32.41       27.01     27.23 o
  -3  16   1        4.56        0.82     24.69 o
  -2  16   1      227.16      241.43     28.14 o
  -1  16   1      337.27      311.92     17.50 o
   0  16   1     1152.12     1156.18     25.72 o
   1  16   1     1090.63     1094.09     38.48 o
   2  16   1      263.28      256.18     35.38 o
   3  16   1      114.68      109.00     27.84 o
  -3  17   1        5.31        4.10     25.66 o
  -2  17   1        6.30       -7.24     15.09 o
  -1  17   1       56.63       32.93     13.21 o
   0  17   1       62.71       82.39     12.55 o
   1  17   1       37.24       25.62     14.54 o
   2  17   1       26.49       38.62     22.53 o
   3  17   1        7.55       -1.55     25.64 o
  -3  18   1        1.71       33.90     27.25 o
  -2  18   1       36.71       60.33     16.99 o
  -1  18   1      367.39      373.80     20.20 o
   0  18   1     1004.28     1059.19     26.94 o
   1  18   1     1031.65     1037.89     34.48 o
   2  18   1      489.11      444.70     51.04 o
   3  18   1      183.40      201.10     32.79 o
  -3  19   1      223.75      217.71     33.53 o
  -2  19   1      245.20      226.85     29.26 o
  -1  19   1      400.65      366.76     23.29 o
   0  19   1      141.35      133.80     15.03 o
   1  19   1        7.36       -4.42     13.92 o
   2  19   1       14.66       15.13     22.93 o
   3  19   1       86.33       60.57     30.49 o
  -2  20   1        0.11      -27.50     22.65 o
  -1  20   1       24.17       25.54     15.35 o
   0  20   1        5.06       -8.93     13.24 o
   1  20   1       34.91       37.18     15.96 o
   2  20   1       47.10       45.86     26.22 o
  -2  21   1      309.47      372.55     46.23 o
  -1  21   1      293.76      340.09     22.22 o
   0  21   1      246.36      251.72     18.84 o
   1  21   1       44.22       30.95     17.02 o
   2  21   1        2.95       30.23     27.24 o
  -2  22   1        7.40       30.84     26.65 o
  -1  22   1      133.07      148.35     26.14 o
   0  22   1      101.78       82.83     16.53 o
   1  22   1      109.40       64.21     18.17 o
   2  22   1      159.39       79.96     29.78 o
  -2  23   1       11.35      -39.02     26.02 o
  -1  23   1       13.42       26.25     19.01 o
   0  23   1       43.74       62.80     16.59 o
   1  23   1       10.12       -0.75     20.26 o
  -1  24   1       40.27       34.39     22.07 o
   0  24   1      115.76      137.32     19.16 o
   1  24   1      276.76      288.82     32.27 o
   0  25   1        6.39      -10.39     17.02 o
  -4   0   2      543.23      550.49     60.92 o
  -3   0   2      615.38      610.04     25.71 o
  -2   0   2      500.34      501.45     13.33 o
  -1   0   2     4167.22     4177.62     40.06 o
   0   0   2       60.05       53.59      4.52 o
   1   0   2     5700.22     5379.89     66.58 o
   2   0   2     4427.28     4239.63     53.01 o
   3   0   2     3173.58     3335.82     47.39 o
   4   0   2      786.76      848.81     80.17 o
  -4   1   2       68.72       61.70     17.30 o
  -3   1   2      226.14      223.81     12.25 o
  -2   1   2      974.84      955.58     12.21 o
  -1   1   2     6066.64     5996.13     40.55 o
   0   1   2      835.65      827.88     11.66 o
   1   1   2    13269.92    13104.28    101.92 o
   2   1   2      103.30      114.69      9.36 o
   3   1   2      122.58      114.98     11.11 o
   4   1   2      112.41      102.06     29.21 o
  -4   2   2      159.97      165.60     16.98 o
  -3   2   2       81.84       77.64     10.04 o
  -2   2   2      130.79      118.42      6.16 o
  -1   2   2     1564.75     1561.55     16.09 o
   0   2   2      790.60      736.87     12.71 o
   1   2   2       29.90       23.54      4.09 o
   2   2   2      869.84      828.29     14.44 o
   3   2   2     1032.68     1042.64     19.93 o
   4   2   2       28.55       55.03     21.03 o
  -4   3   2      110.77      114.57     17.58 o
  -3   3   2     1061.18     1062.31     21.54 o
  -2   3   2     1480.84     1430.48     24.76 o
  -1   3   2     5902.70     5876.76     55.68 o
   0   3   2    28317.89    28001.55    258.69 o
   1   3   2     3085.72     2998.74     31.96 o
   2   3   2     6306.34     6464.87     55.84 o
   3   3   2       21.34       24.30      8.51 o
   4   3   2       89.84       83.80     16.50 o
  -4   4   2       13.62       -5.10     15.64 o
  -3   4   2       94.75      102.04     13.15 o
  -2   4   2      356.07      346.83      9.46 o
  -1   4   2       46.48       46.16      4.87 o
   0   4   2        1.67        5.15      3.43 o
   1   4   2        6.55       12.21      4.70 o
   2   4   2      781.57      787.01     14.55 o
   3   4   2      773.42      798.60     30.20 o
   4   4   2        8.85        6.19     19.38 o
  -4   5   2       58.99       28.14     18.89 o
  -3   5   2      631.87      585.33     24.58 o
  -2   5   2       23.53       22.79      7.50 o
  -1   5   2     2687.57     2506.13     29.96 o
   0   5   2     3079.37     3159.23     35.25 o
   1   5   2     1915.69     1882.40     21.34 o
   2   5   2       23.18       19.36      7.00 o
   3   5   2      179.99      177.91     14.09 o
   4   5   2       21.71       22.80     17.44 o
  -4   6   2      192.73      207.01     23.19 o
  -3   6   2      129.11      147.15     16.75 o
  -2   6   2      437.52      410.82     13.43 o
  -1   6   2      678.36      701.31     15.31 o
   0   6   2       70.73       86.42      5.77 o
   1   6   2      377.13      376.05     13.61 o
   2   6   2     2728.59     2622.31     32.86 o
   3   6   2     1065.32     1087.85     25.65 o
   4   6   2      235.37      249.68     22.22 o
  -4   7   2        2.92       22.79     19.20 o
  -3   7   2       13.70       25.20     14.46 o
  -2   7   2      109.63      116.04     12.39 o
  -1   7   2      116.01      120.99      7.95 o
   0   7   2      255.27      294.25      9.42 o
   1   7   2      465.37      498.87     13.12 o
   2   7   2        1.00       18.47      8.22 o
   3   7   2       16.30       18.34     13.35 o
   4   7   2       71.56       89.19     21.11 o
  -4   8   2      523.28      502.51    121.69 o
  -3   8   2      155.12      148.64     17.81 o
  -2   8   2       32.79       24.41     13.04 o
  -1   8   2      720.29      778.04     19.78 o
   0   8   2      471.56      473.57     12.39 o
   1   8   2     3811.13     3859.76     48.64 o
   2   8   2      844.66      779.38     21.93 o
   3   8   2      631.22      658.17     27.75 o
   4   8   2      166.70      158.75     28.28 o
  -4   9   2       87.72       84.00     26.84 o
  -3   9   2      209.85      256.92     20.29 o
  -2   9   2     1181.29     1118.18     44.21 o
  -1   9   2     1020.63      968.96     22.60 o
   0   9   2     3821.06     3992.27     49.90 o
   1   9   2     1580.12     1584.72     23.79 o
   2   9   2      274.98      276.46     17.44 o
   3   9   2       72.71       48.97     21.57 o
   4   9   2        2.29       29.98     36.69 o
  -4  10   2        0.36      -12.34     25.12 o
  -3  10   2      121.42      107.03     17.97 o
  -2  10   2       21.02       15.13     11.57 o
  -1  10   2       35.14       40.13      7.92 o
   0  10   2      456.23      516.16     20.88 o
   1  10   2      260.36      294.97     11.40 o
   2  10   2       69.22       59.97     13.37 o
   3  10   2       51.33       55.77     16.83 o
   4  10   2       10.60      -26.36     24.95 o
  -4  11   2        1.58       -6.84     25.56 o
  -3  11   2      885.31      864.51     46.28 o
  -2  11   2     1162.41     1131.04     29.95 o
  -1  11   2     6061.59     6223.50     74.69 o
   0  11   2     3992.65     4031.39     67.35 o
   1  11   2     2570.00     2430.90     32.19 o
   2  11   2      621.32      595.35     31.07 o
   3  11   2        0.17       15.03     17.28 o
   4  11   2       53.69       59.29     48.79 o
  -4  12   2       83.99       79.64     29.04 o
  -3  12   2      496.62      477.94     32.54 o
  -2  12   2       60.54       45.66     16.87 o
  -1  12   2       16.75       13.19      8.29 o
   0  12   2      757.60      749.79     23.73 o
   1  12   2      529.13      515.58     20.45 o
   2  12   2     1674.14     1683.31     47.87 o
   3  12   2      427.39      399.45     32.59 o
   4  12   2        9.27        4.74     27.33 o
  -4  13   2       32.89       12.75     28.28 o
  -3  13   2        2.26      -23.79     20.62 o
  -2  13   2      159.42      178.31     21.62 o
  -1  13   2      189.21      203.99     15.49 o
   0  13   2      522.40      577.66     22.41 o
   1  13   2       93.86       96.20      9.74 o
   2  13   2      426.45      385.10     28.25 o
   3  13   2       27.37       40.40     23.72 o
  -3  14   2      182.60      226.39     33.31 o
  -2  14   2     1142.12     1092.20     40.17 o
  -1  14   2       76.23       79.84     13.29 o
   0  14   2       38.14       38.92     11.74 o
   1  14   2      507.92      548.09     23.00 o
   2  14   2     1174.01     1207.70     43.70 o
   3  14   2      511.42      581.58     38.96 o
  -3  15   2        1.57       40.86     24.73 o
  -2  15   2     1133.34     1128.58     42.51 o
  -1  15   2     1016.06      974.59     29.26 o
   0  15   2      970.53      989.51     28.83 o
   1  15   2      487.31      460.89     30.17 o
   2  15   2      136.80      108.43     22.87 o
   3  15   2       87.82       85.64     26.72 o
  -3  16   2        8.62       43.37     24.14 o
  -2  16   2       63.28       49.51     20.44 o
  -1  16   2      596.26      569.79     25.21 o
   0  16   2      108.03      104.51     15.96 o
   1  16   2        6.09       12.24     11.99 o
   2  16   2        4.02       -8.06     20.18 o
   3  16   2       39.22       65.30     27.84 o
  -3  17   2      115.72       88.12     28.04 o
  -2  17   2      219.74      271.94     27.41 o
  -1  17   2     1712.76     1588.63     45.53 o
   0  17   2      926.49      997.79     38.68 o
   1  17   2     1018.03      992.91     66.56 o
   2  17   2      129.02      133.60     25.51 o
   3  17   2        0.41      -26.66     25.27 o
  -3  18   2      130.44      163.04     30.62 o
  -2  18   2       12.55      -10.10     16.25 o
  -1  18   2      185.59      181.31     16.62 o
   0  18   2      128.72      151.03     14.69 o
   1  18   2      123.27      113.97     22.17 o
   2  18   2      163.00      135.14     58.20 o
   3  18   2        5.63      -17.53     27.68 o
  -3  19   2       24.02       21.73     28.14 o
  -2  19   2       88.24       97.50     19.46 o
  -1  19   2       81.38      102.83     15.76 o
   0  19   2      382.50      400.43     19.81 o
   1  19   2       18.65       22.70     14.42 o
   2  19   2      124.77       83.76     26.69 o
   3  19   2        7.72       24.12     29.59 o
  -2  20   2      177.42      142.08     49.81 o
  -1  20   2        2.63        7.46     14.84 o
   0  20   2       33.37       34.14     13.77 o
   1  20   2      462.03      490.19     26.75 o
   2  20   2      161.28      181.14     30.11 o
  -2  21   2       10.29       47.20     24.93 o
  -1  21   2        3.08       17.31     20.02 o
   0  21   2      372.57      341.75     20.65 o
   1  21   2       10.15       -5.01     15.89 o
   2  21   2       44.38       49.80     28.45 o
  -2  22   2        4.19      -35.91     23.94 o
  -1  22   2        9.33        9.70     16.34 o
   0  22   2      124.79      125.15     17.17 o
   1  22   2       27.74       41.10     17.98 o
   2  22   2      237.58      251.45     35.69 o
  -1  23   2      520.75      512.68     30.06 o
   0  23   2       74.69       95.31     17.19 o
   1  23   2      110.72      109.86     23.69 o
  -1  24   2        4.60       -2.65     24.31 o
   0  24   2      107.09       98.13     18.35 o
   1  24   2       25.79       36.49     27.27 o
   0  25   2       60.13       81.72     21.44 o
  -4   1   3        1.08        2.83     18.83 o
  -3   1   3       58.03       34.49     10.14 o
  -2   1   3     2112.14     2081.87     21.96 o
  -1   1   3     7105.30     6907.70     45.62 o
   0   1   3     7832.89     8057.07     82.43 o
   1   1   3     9581.42     9482.33     85.66 o
   2   1   3     1739.12     1658.17     18.69 o
   3   1   3      251.89      285.94     14.08 o
   4   1   3       63.34       73.75     20.83 o
  -4   2   3      439.51      415.08     22.53 o
  -3   2   3     1002.06     1025.12     22.62 o
  -2   2   3      939.39      888.06     16.60 o
  -1   2   3      969.89      919.72     11.25 o
   0   2   3      664.66      649.27     10.36 o
   1   2   3     1569.07     1590.15     19.83 o
   2   2   3      940.52      944.43     17.21 o
   3   2   3      252.91      281.66     16.57 o
   4   2   3      269.00      249.67     21.56 o
  -4   3   3       10.78       45.56     22.75 o
  -3   3   3       71.37       78.21     11.26 o
  -2   3   3      427.18      412.14     11.61 o
  -1   3   3     1539.55     1552.78     16.36 o
   0   3   3     2808.42     2678.34     32.79 o
   1   3   3     1048.55     1030.47     18.05 o
   2   3   3      340.95      366.54     12.18 o
   3   3   3       82.48       88.60     11.12 o
   4   3   3        4.07        2.52     16.72 o
  -4   4   3      345.40      396.44     23.17 o
  -3   4   3     2555.45     2527.36     36.23 o
  -2   4   3     7564.99     7731.30     80.22 o
  -1   4   3     1096.01     1060.05     26.85 o
   0   4   3      255.19      300.42     10.90 o
   1   4   3      237.74      238.58      8.71 o
   2   4   3     1675.60     1667.98     20.82 o
   3   4   3      931.03      936.62     30.69 o
   4   4   3      214.21      249.95     21.43 o
  -4   5   3        1.23      -13.94     18.54 o
  -3   5   3      123.05      102.71     15.68 o
  -2   5   3     1821.26     1808.81     26.39 o
  -1   5   3     2257.29     2315.47     31.86 o
   0   5   3     9552.28     9530.59     93.36 o
   1   5   3     3289.99     3322.07     35.18 o
   2   5   3      478.56      470.65     14.27 o
   3   5   3      389.66      400.70     22.44 o
   4   5   3        1.08       -5.23     20.17 o
  -4   6   3        9.61       -3.00     19.05 o
  -3   6   3      503.22      466.71     23.26 o
  -2   6   3     1719.43     1741.40     25.74 o
  -1   6   3     1450.36     1482.93     23.23 o
   0   6   3      795.74      838.81     16.37 o
   1   6   3       17.71       21.26      6.64 o
   2   6   3      247.13      262.83     11.73 o
   3   6   3       12.64        5.87     11.81 o
   4   6   3       38.43       31.13     20.18 o
  -4   7   3      133.88      160.58     28.21 o
  -3   7   3        1.10        3.41     14.24 o
  -2   7   3     2540.17     2529.09     36.96 o
  -1   7   3    10597.17    11006.15    120.71 o
   0   7   3    10614.53    10821.45    120.30 o
   1   7   3     9635.39     9255.34     92.41 o
   2   7   3     2414.76     2419.88     26.88 o
   3   7   3      235.04      240.93     16.18 o
   4   7   3       92.94      108.41     23.59 o
  -4   8   3      353.55      325.68     33.08 o
  -3   8   3     1006.19     1061.75     33.13 o
  -2   8   3      916.19      970.62     58.52 o
  -1   8   3      659.52      630.48     15.68 o
   0   8   3        0.69       -8.56      5.71 o
   1   8   3      101.51      103.55      7.01 o
   2   8   3      490.60      499.19     15.01 o
   3   8   3       70.62       74.20     15.22 o
   4   8   3       81.74       55.48     34.39 o
  -4   9   3        0.41      -24.16     30.89 o
  -3   9   3      180.91      117.29     17.65 o
  -2   9   3      174.94      174.44     18.49 o
  -1   9   3      721.29      724.23     20.11 o
   0   9   3     2443.91     2518.61     46.05 o
   1   9   3     2224.37     2261.21     33.74 o
   2   9   3      377.56      366.59     19.18 o
   3   9   3      235.43      208.37     20.08 o
   4   9   3        9.48       36.27     30.19 o
  -4  10   3       43.40       53.30     27.12 o
  -3  10   3     1944.01     1907.62     78.43 o
  -2  10   3     2722.12     2699.94     58.35 o
  -1  10   3     2327.80     2252.67     38.64 o
   0  10   3      924.10      934.38     23.67 o
   1  10   3     1046.84     1106.04     25.33 o
   2  10   3      144.85      138.90     19.77 o
   3  10   3      271.23      307.66     32.14 o
   4  10   3      229.08      255.84     36.46 o
  -4  11   3       86.82      100.24     36.79 o
  -3  11   3        3.44        0.51     15.95 o
  -2  11   3      499.22      519.29     20.27 o
  -1  11   3      651.29      632.79     21.30 o
   0  11   3      695.52      656.59     30.36 o
   1  11   3      248.88      265.60     14.70 o
   2  11   3       25.30       26.68     17.42 o
   3  11   3       47.95       70.08     18.38 o
   4  11   3       15.89       29.73     28.03 o
  -4  12   3       42.85        7.50     27.88 o
  -3  12   3        9.59        6.84     17.07 o
  -2  12   3     1275.40     1276.69     30.38 o
  -1  12   3      673.05      643.74     29.37 o
   0  12   3       61.19       44.50     10.86 o
   1  12   3       12.54        4.11      9.75 o
   2  12   3      531.71      529.45     25.67 o
   3  12   3      154.61      181.30     29.80 o
   4  12   3      116.21      141.49     31.52 o
  -4  13   3        2.09      -11.09     27.83 o
  -3  13   3        2.51        6.09     21.51 o
  -2  13   3      150.81      151.98     20.94 o
  -1  13   3     2277.92     2352.75     43.20 o
   0  13   3     4863.18     4796.84     71.28 o
   1  13   3     1809.64     1844.30     58.48 o
   2  13   3      348.80      299.40     18.74 o
   3  13   3      421.76      443.37     34.76 o
  -3  14   3        3.18       -3.73     22.66 o
  -2  14   3      422.84      409.50     27.86 o
  -1  14   3        0.95        0.15     11.41 o
   0  14   3      450.32      453.30     24.10 o
   1  14   3        2.99       11.82     10.28 o
   2  14   3        8.47       24.40     13.32 o
   3  14   3        4.23        9.13     36.25 o
  -3  15   3       59.29       65.26     25.42 o
  -2  15   3      206.70      197.38     46.39 o
  -1  15   3      505.19      493.57     22.80 o
   0  15   3     2374.68     2315.61     51.43 o
   1  15   3     2489.52     2476.06     53.63 o
   2  15   3      575.07      592.79     35.89 o
   3  15   3       17.09       34.26     25.57 o
  -3  16   3      286.30      312.72     32.71 o
  -2  16   3      177.20      184.99     24.16 o
  -1  16   3      956.38      970.48     30.15 o
   0  16   3        6.78       19.70     11.64 o
   1  16   3      564.84      549.83     25.68 o
   2  16   3      281.16      309.91     77.92 o
   3  16   3      325.51      335.26     56.60 o
  -3  17   3        1.05      -13.37     25.08 o
  -2  17   3       32.93       41.03     21.26 o
  -1  17   3      133.64      115.52     16.51 o
   0  17   3       13.35        5.51     12.07 o
   1  17   3      343.70      351.80     19.80 o
   2  17   3        2.52       -6.13     23.59 o
   3  17   3       10.84       32.35     28.01 o
  -3  18   3      268.52      265.01     34.09 o
  -2  18   3      200.69      226.86     27.37 o
  -1  18   3      200.29      202.67     19.48 o
   0  18   3     1102.02     1036.50     28.44 o
   1  18   3       73.29       84.33     15.64 o
   2  18   3      386.28      318.64     48.76 o
   3  18   3       41.73       88.97     30.79 o
  -3  19   3       14.26       47.29     28.55 o
  -2  19   3      226.45      266.75     29.07 o
  -1  19   3      146.66      157.58     19.90 o
   0  19   3      776.84      807.69     26.03 o
   1  19   3     1307.64     1412.53    105.22 o
   2  19   3       77.96       66.04     26.57 o
  -2  20   3       12.99        3.29     22.83 o
  -1  20   3      104.62       88.39     16.70 o
   0  20   3       14.91       17.11     13.75 o
   1  20   3      112.51      131.49     18.18 o
   2  20   3       73.03       98.88     33.87 o
  -2  21   3       28.35       -3.14     30.26 o
  -1  21   3       86.39       96.64     17.85 o
   0  21   3      623.14      676.58     26.34 o
   1  21   3      549.63      588.81     27.65 o
   2  21   3      204.08      226.15     34.84 o
  -2  22   3       27.34       24.97     33.83 o
  -1  22   3       89.31      115.19     18.62 o
   0  22   3       32.73       51.57     17.78 o
   1  22   3       14.29       15.90     17.45 o
   2  22   3      119.57      103.61     32.11 o
  -1  23   3       27.79       14.95     20.11 o
   0  23   3       67.73       70.83     17.21 o
   1  23   3        3.37       50.20     27.68 o
  -1  24   3       89.57       97.18     23.64 o
   0  24   3       35.97       38.17     19.50 o
   1  24   3       12.17       19.57     27.73 o
  -4   0   4      355.78      385.03     47.41 o
  -3   0   4     4044.67     4255.69     76.51 o
  -2   0   4     4671.54     4795.27     61.83 o
  -1   0   4     5483.04     5400.55     58.73 o
   0   0   4     8799.80     8999.20    123.96 o
   1   0   4      379.09      379.68     14.84 o
   2   0   4       43.07       43.10     11.78 o
   3   0   4      102.61      134.20     14.41 o
   4   0   4      119.20      153.74     31.70 o
  -4   1   4      273.62      232.31     30.92 o
  -3   1   4        3.21       14.39     10.94 o
  -2   1   4       11.48       17.34      5.23 o
  -1   1   4     2561.74     2550.46     23.05 o
   0   1   4        7.84        3.62      4.84 o
   1   1   4     2886.18     2830.63     30.11 o
   2   1   4      642.75      631.35     19.23 o
   3   1   4      202.63      201.94     11.06 o
   4   1   4       16.21       27.82     17.63 o
  -4   2   4      185.95      150.73     24.89 o
  -3   2   4      303.49      302.96     14.86 o
  -2   2   4     1872.78     1819.34     24.34 o
  -1   2   4     3782.62     3818.80     37.36 o
   0   2   4       96.51      124.02      5.75 o
   1   2   4      447.86      450.80     10.62 o
   2   2   4       11.23        9.64      5.80 o
   3   2   4       28.92       59.05     10.80 o
   4   2   4       36.47       20.92     17.54 o
  -4   3   4      280.91      308.76     21.52 o
  -3   3   4      275.91      274.65     17.13 o
  -2   3   4      322.07      329.75     11.56 o
  -1   3   4      877.07      876.08     13.26 o
   0   3   4     8682.35     8597.17     84.80 o
   1   3   4     2018.55     1866.54     25.87 o
   2   3   4     3668.79     3566.29     40.18 o
   3   3   4      838.18      887.69     23.58 o
   4   3   4      194.30      217.19     26.00 o
  -4   4   4       42.37       41.73     17.34 o
  -3   4   4      352.10      381.79     17.52 o
  -2   4   4      889.42      896.69     18.57 o
  -1   4   4      269.96      266.12      8.79 o
   0   4   4      122.04      128.87     10.09 o
   1   4   4      774.84      805.94     14.97 o
   2   4   4        3.44       19.15      7.59 o
   3   4   4       15.80       16.41     10.42 o
   4   4   4       22.27       44.56     21.52 o
  -4   5   4       80.63      101.15     21.46 o
  -3   5   4       12.21        8.00     10.69 o
  -2   5   4      350.85      402.87     13.73 o
  -1   5   4     2716.38     2812.92     40.89 o
   0   5   4     3027.43     3050.54     42.08 o
   1   5   4     3210.27     3179.91     34.98 o
   2   5   4      613.01      590.78     14.70 o
   3   5   4      681.34      697.11     22.95 o
   4   5   4       50.39       35.97     24.86 o
  -4   6   4      203.73      220.46     23.85 o
  -3   6   4      518.60      521.32     27.74 o
  -2   6   4     3355.74     3432.17     47.23 o
  -1   6   4     5854.04     5904.92     76.68 o
   0   6   4      121.38      105.79      7.34 o
   1   6   4      655.72      666.25     13.64 o
   2   6   4       55.73       72.83      8.98 o
   3   6   4      232.78      232.49     16.28 o
   4   6   4       49.59       56.85     25.41 o
  -4   7   4       35.63       42.91     25.16 o
  -3   7   4        0.45       17.86     14.68 o
  -2   7   4      231.64      218.53     12.90 o
  -1   7   4      603.96      657.80     15.30 o
   0   7   4      321.12      353.81     15.69 o
   1   7   4        1.91       10.01      6.16 o
   2   7   4        0.55        3.02      8.86 o
   3   7   4      122.91      127.23     14.85 o
   4   7   4        4.77        3.64     21.81 o
  -4   8   4      127.88      124.81     32.21 o
  -3   8   4      875.21      932.10     32.23 o
  -2   8   4     1300.87     1293.55     28.97 o
  -1   8   4     3375.31     3376.87     47.14 o
   0   8   4     2617.82     2715.75     37.10 o
   1   8   4        7.85        8.51      6.05 o
   2   8   4      132.59      148.11     10.41 o
   3   8   4       34.43       28.25     13.55 o
   4   8   4       41.67       67.67     24.03 o
  -4   9   4        2.41       36.28     28.19 o
  -3   9   4      294.04      302.81     39.69 o
  -2   9   4      129.79      128.44     12.89 o
  -1   9   4      996.68      953.91     22.96 o
   0   9   4     4701.06     4776.72    121.68 o
   1   9   4     1617.78     1600.32     26.45 o
   2   9   4     2673.80     2670.95     41.21 o
   3   9   4      142.31      192.96     20.22 o
   4   9   4       51.82       62.65     28.14 o
  -4  10   4      157.92      110.24     42.15 o
  -3  10   4       10.68       11.19     15.88 o
  -2  10   4       35.55       46.23     11.24 o
  -1  10   4      254.24      280.41     19.44 o
   0  10   4       67.40       64.31     18.83 o
   1  10   4      162.80      179.28     10.58 o
   2  10   4       23.13       25.60     11.47 o
   3  10   4        3.97        0.67     16.61 o
   4  10   4        8.48        0.62     27.46 o
  -4  11   4      129.59      131.74     31.12 o
  -3  11   4       59.05       39.15     17.01 o
  -2  11   4      119.82       97.22     13.34 o
  -1  11   4     1165.00     1173.74     34.53 o
   0  11   4     1412.63     1375.21     31.21 o
   1  11   4     4005.97     4128.71     54.23 o
   2  11   4     1089.63     1083.03     30.19 o
   3  11   4      285.38      330.80     36.04 o
   4  11   4       81.59      113.22     30.34 o
  -4  12   4      203.45      286.42     58.70 o
  -3  12   4       82.60       80.33     18.31 o
  -2  12   4     1257.57     1273.12     84.44 o
  -1  12   4     1528.37     1504.73     57.28 o
   0  12   4      692.82      738.07     26.08 o
   1  12   4       88.21       64.47     11.67 o
   2  12   4      263.18      280.98     23.06 o
   3  12   4      198.01      219.08     29.33 o
  -4  13   4       23.38       55.17     29.86 o
  -3  13   4       31.22       53.66     18.45 o
  -2  13   4       77.35       67.64     18.18 o
  -1  13   4      104.31      101.25     20.01 o
   0  13   4      138.25      158.05     15.34 o
   1  13   4      190.96      201.87     15.70 o
   2  13   4      171.07      209.93     24.15 o
   3  13   4       86.19       81.07     26.84 o
  -3  14   4      533.72      554.91     55.18 o
  -2  14   4      725.21      734.58     34.64 o
  -1  14   4     2208.13     2170.63     70.08 o
   0  14   4      833.34      818.13     23.49 o
   1  14   4      874.50      844.36     37.00 o
   2  14   4       45.78       43.71     14.96 o
   3  14   4       65.90       39.86     25.28 o
  -3  15   4        0.63       10.63     33.12 o
  -2  15   4       13.34        0.61     18.06 o
  -1  15   4       89.49       66.58     26.43 o
   0  15   4     1058.46     1020.33     32.04 o
   1  15   4      460.82      479.59     33.55 o
   2  15   4      539.16      445.15     33.24 o
   3  15   4       41.20       33.03     26.93 o
  -3  16   4       78.36       73.41     26.64 o
  -2  16   4      494.05      443.90     30.25 o
  -1  16   4        8.02       -6.21     15.50 o
   0  16   4       40.06       68.51     13.06 o
   1  16   4      171.23      182.58     16.56 o
   2  16   4      180.50      175.03     26.98 o
   3  16   4        0.14        8.12     26.93 o
  -3  17   4       38.80        6.37     51.69 o
  -2  17   4        4.28       33.88     20.70 o
  -1  17   4      660.10      662.77     31.99 o
   0  17   4       10.76      -16.85     11.81 o
   1  17   4      522.15      552.33     59.66 o
   2  17   4      903.29      884.24     77.71 o
   3  17   4      300.82      300.13     36.57 o
  -3  18   4       31.55       62.48     35.45 o
  -2  18   4       28.64        3.90     33.97 o
  -1  18   4        3.33       -2.95     16.54 o
   0  18   4      614.94      644.73     28.07 o
   1  18   4       73.08       92.32     15.88 o
   2  18   4       11.30      -34.00     22.67 o
   3  18   4       14.45        6.77     29.44 o
  -3  19   4       21.01       44.35     35.84 o
  -2  19   4        9.02       45.10     30.38 o
  -1  19   4      335.31      341.12     27.21 o
   0  19   4      431.54      444.74     33.10 o
   1  19   4        2.58      -10.26     14.62 o
   2  19   4      329.95      305.79     40.01 o
  -2  20   4      440.65      375.19     43.96 o
  -1  20   4      382.33      318.29     27.68 o
   0  20   4       22.43       15.70     13.45 o
   1  20   4      474.43      451.16     32.24 o
   2  20   4        4.29       16.48     26.69 o
  -2  21   4       15.49       17.82     40.80 o
  -1  21   4        1.79       -9.09     26.00 o
   0  21   4        8.95       -9.28     14.21 o
   1  21   4        3.18       -0.15     16.90 o
   2  21   4      206.23      122.64     31.65 o
  -2  22   4      313.40      221.47     40.45 o
  -1  22   4      227.80      241.84     35.38 o
   0  22   4       60.72       60.12     19.09 o
   1  22   4       36.90       34.35     21.35 o
  -1  23   4      170.58      138.20     27.33 o
   0  23   4      259.30      283.10     25.34 o
   1  23   4      238.27      202.14     33.07 o
  -1  24   4       49.98        4.09     21.76 o
   0  24   4        1.17      -16.76     18.62 o
  -4   1   5      200.61      220.00     24.16 o
  -3   1   5     1216.94     1186.63     32.27 o
  -2   1   5     1193.92     1185.27     18.39 o
  -1   1   5      192.76      203.98      9.18 o
   0   1   5       36.96       31.91      6.31 o
   1   1   5      854.14      837.17     15.89 o
   2   1   5     1931.15     1818.48     28.59 o
   3   1   5      677.05      693.43     21.24 o
   4   1   5      138.69      167.82     25.52 o
  -4   2   5        9.02       -1.74     19.68 o
  -3   2   5      189.58      180.22     12.10 o
  -2   2   5     2415.31     2483.69     29.66 o
  -1   2   5     2719.96     2613.91     30.11 o
   0   2   5     6571.19     6751.64     69.17 o
   1   2   5     3628.89     3649.10     44.92 o
   2   2   5      418.73      408.00     13.71 o
   3   2   5       44.49       44.54     16.93 o
   4   2   5        1.91        9.95     17.23 o
  -4   3   5       61.67       80.76     19.61 o
  -3   3   5        1.95        0.48      8.87 o
  -2   3   5       55.67       52.16      6.77 o
  -1   3   5      670.99      711.79     12.60 o
   0   3   5       81.64      105.22      7.26 o
   1   3   5        1.39       -7.27      6.79 o
   2   3   5       56.48       65.26      8.70 o
   3   3   5       75.32       89.02     12.72 o
   4   3   5       11.08       60.94     36.90 o
  -4   4   5       39.89       43.52     19.78 o
  -3   4   5      343.36      353.54     17.89 o
  -2   4   5     1437.10     1384.13     24.01 o
  -1   4   5     8775.88     8898.36     81.01 o
   0   4   5     7577.44     7458.13    109.65 o
   1   4   5     2345.37     2237.04     29.07 o
   2   4   5     1344.05     1293.01     31.26 o
   3   4   5       28.62       20.74     13.66 o
   4   4   5       10.08      -24.88     20.07 o
  -4   5   5      251.59      310.75     26.04 o
  -3   5   5      323.20      353.41     17.77 o
  -2   5   5      407.32      453.80     16.24 o
  -1   5   5      919.59      915.91     17.74 o
   0   5   5     1179.32     1287.07     39.10 o
   1   5   5     2815.88     2987.94     36.46 o
   2   5   5      299.87      303.27     13.48 o
   3   5   5      510.41      556.74     27.74 o
   4   5   5       77.05       83.87     29.11 o
  -4   6   5        0.49        8.39     24.03 o
  -3   6   5       37.26       54.00     12.49 o
  -2   6   5      315.36      332.26     20.25 o
  -1   6   5       21.00       17.85      6.57 o
   0   6   5      528.18      503.11     17.46 o
   1   6   5     1247.65     1263.11     22.12 o
   2   6   5      272.73      282.72     16.23 o
   3   6   5      148.21      143.91     16.73 o
   4   6   5        0.11       15.01     30.49 o
  -4   7   5      219.81      238.57     30.74 o
  -3   7   5     1103.42     1101.56     27.32 o
  -2   7   5     1325.23     1278.25     29.96 o
  -1   7   5      903.90      972.46     22.68 o
   0   7   5       11.62        5.99      8.13 o
   1   7   5      750.50      749.77     24.76 o
   2   7   5      782.73      804.27     24.68 o
   3   7   5      459.90      446.77     20.69 o
   4   7   5      171.51      120.03     63.93 o
  -4   8   5        5.57       39.02     35.77 o
  -3   8   5       85.85       94.53     17.35 o
  -2   8   5      327.83      322.85     17.50 o
  -1   8   5     2075.01     2108.56     40.75 o
   0   8   5     3883.28     4131.11     75.57 o
   1   8   5      258.48      241.04     13.53 o
   2   8   5       44.89       47.52     12.01 o
   3   8   5       13.40       34.97     13.88 o
   4   8   5       22.88       37.27     39.70 o
  -4   9   5       92.97      122.29     28.76 o
  -3   9   5      225.47      216.24     20.65 o
  -2   9   5       71.29       70.72     12.49 o
  -1   9   5       12.86       -2.61     15.31 o
   0   9   5      827.38      927.46     32.93 o
   1   9   5      156.78      209.19     14.35 o
   2   9   5      158.17      138.20     14.20 o
   3   9   5      245.93      261.56     19.99 o
   4   9   5       23.37       26.98     34.55 o
  -4  10   5        2.47       -3.17     30.61 o
  -3  10   5      234.13      235.21     21.31 o
  -2  10   5     1359.29     1361.44     32.26 o
  -1  10   5     1261.12     1244.35     30.91 o
   0  10   5     4481.66     4375.19    103.98 o
   1  10   5     2350.59     2419.63     36.94 o
   2  10   5      713.06      665.53     40.40 o
   3  10   5       92.71       78.87     22.40 o
  -4  11   5       25.58       18.19     27.73 o
  -3  11   5       81.62       56.92     17.62 o
  -2  11   5      391.06      419.91     20.52 o
  -1  11   5       29.68       38.14     11.56 o
   0  11   5        5.83       10.14      8.81 o
   1  11   5      484.94      504.24     21.29 o
   2  11   5      146.44      145.67     16.43 o
   3  11   5        6.65       26.03     26.92 o
  -4  12   5        0.40       -5.21     27.32 o
  -3  12   5      283.38      229.73     21.79 o
  -2  12   5      306.73      297.86     23.40 o
  -1  12   5      638.76      579.01     38.81 o
   0  12   5      438.47      445.38     17.24 o
   1  12   5      890.31      859.31     36.99 o
   2  12   5      944.38      909.63     31.34 o
   3  12   5       70.05       75.27     26.35 o
  -3  13   5      481.78      423.39     44.21 o
  -2  13   5        7.22        2.29     16.33 o
  -1  13   5      433.81      423.28     25.32 o
   0  13   5       92.93       72.63     11.07 o
   1  13   5      304.28      346.96     39.19 o
   2  13   5      376.93      365.14     27.27 o
   3  13   5      448.92      429.63     36.68 o
  -3  14   5       15.61       34.27     18.48 o
  -2  14   5        1.28       -9.60     16.95 o
  -1  14   5      247.29      278.00     22.25 o
   0  14   5        9.93        1.59     10.25 o
   1  14   5       19.11       34.76     13.43 o
   2  14   5        6.67      -13.82     14.96 o
   3  14   5       91.86       98.37     27.53 o
  -3  15   5      148.22      155.70     27.46 o
  -2  15   5      102.26       92.18     23.08 o
  -1  15   5       25.84       33.45     26.44 o
   0  15   5       29.37       28.66     11.51 o
   1  15   5      294.96      291.34     20.23 o
   2  15   5       49.95       57.50     24.80 o
   3  15   5      211.35      185.33     42.26 o
  -3  16   5      176.92      133.58     34.73 o
  -2  16   5      942.91      934.65     43.67 o
  -1  16   5      397.96      420.07     33.67 o
   0  16   5     1258.90     1272.57     30.63 o
   1  16   5      381.27      401.66     36.00 o
   2  16   5       29.82       38.22     23.84 o
   3  16   5       47.27       21.77     28.60 o
  -3  17   5        5.14       -5.95     31.68 o
  -2  17   5        0.39      -16.94     26.91 o
  -1  17   5      423.10      449.07     40.97 o
   0  17   5        5.94        0.03     12.38 o
   1  17   5      193.31      213.84     22.92 o
   2  17   5       55.88       53.82     25.06 o
   3  17   5        9.45       -3.62     28.74 o
  -3  18   5      164.65      129.68     39.06 o
  -2  18   5       73.51       61.37     29.26 o
  -1  18   5      591.27      642.82    104.16 o
   0  18   5      867.49      860.95     28.83 o
   1  18   5      163.67      134.61     25.47 o
   2  18   5      156.72      148.20     29.92 o
  -2  19   5       13.03       -2.89     29.46 o
  -1  19   5        1.91        5.14     24.93 o
   0  19   5      370.42      380.08     21.73 o
   1  19   5      104.56      113.54     20.70 o
   2  19   5      165.18      150.43     34.64 o
  -2  20   5       19.03        1.71     59.62 o
  -1  20   5       17.93      -39.60     40.51 o
   0  20   5      129.34       98.91     24.18 o
   1  20   5       43.62       52.55     17.29 o
   2  20   5       57.74       20.62     27.55 o
  -2  21   5       81.98       75.96     35.58 o
  -1  21   5      248.16      252.01     68.82 o
   0  21   5       30.46       35.32     20.33 o
   1  21   5      155.96      169.42     25.03 o
   2  21   5       36.83        3.66     28.37 o
  -2  22   5       45.70       49.39     35.15 o
  -1  22   5      210.36      225.87     37.79 o
   0  22   5      135.83      148.45     21.63 o
   1  22   5        1.21       17.29     27.73 o
  -1  23   5       54.20       43.70     27.04 o
   0  23   5       59.29       25.09     20.14 o
   1  23   5        5.79      -17.78     27.75 o
   0  24   5      257.45      258.63     25.80 o
  -4   0   6       28.76       -9.48     35.63 o
  -3   0   6       40.03       17.80     18.18 o
  -2   0   6     1522.18     1502.95     28.03 o
  -1   0   6      834.53      794.00     16.92 o
   0   0   6     5329.51     5234.20     99.15 o
   1   0   6     3971.70     3651.57     59.15 o
   2   0   6     4588.39     4408.64     93.40 o
   3   0   6      195.51      205.83     17.33 o
   4   0   6       60.17       76.18     24.41 o
  -4   1   6       92.93      107.53     27.60 o
  -3   1   6      235.75      230.30     17.38 o
  -2   1   6     1264.08     1290.37     21.57 o
  -1   1   6      151.92      154.79      7.90 o
   0   1   6        8.58        1.43      6.27 o
   1   1   6     1059.41     1107.39     18.11 o
   2   1   6      204.71      220.24     18.63 o
   3   1   6      223.25      217.58     13.92 o
   4   1   6       12.42       -4.41     15.73 o
  -4   2   6       43.14       43.29     21.03 o
  -3   2   6       38.08       39.39     13.64 o
  -2   2   6        5.03       -4.03      6.91 o
  -1   2   6     1566.59     1502.63     20.77 o
   0   2   6     1228.94     1214.16     22.35 o
   1   2   6     5790.75     5636.68     67.93 o
   2   2   6      317.17      329.73     13.82 o
   3   2   6      519.82      513.42     18.17 o
   4   2   6        3.74      -22.09     16.87 o
  -4   3   6      429.10      456.87     30.23 o
  -3   3   6     1547.67     1597.87     45.41 o
  -2   3   6     2495.01     2487.34     50.81 o
  -1   3   6     3096.67     3020.30     34.84 o
   0   3   6     4342.18     4531.84     55.85 o
   1   3   6      213.97      212.98     11.35 o
   2   3   6      166.95      155.39     12.57 o
   3   3   6      340.09      325.84     15.83 o
   4   3   6      277.27      294.25     35.63 o
  -4   4   6       17.09       37.95     26.47 o
  -3   4   6       22.70       14.77     13.51 o
  -2   4   6        0.86      -13.83      9.22 o
  -1   4   6      973.65      992.61     17.82 o
   0   4   6      865.80     1000.09     21.76 o
   1   4   6      666.42      702.09     16.71 o
   2   4   6       86.40       83.58     14.19 o
   3   4   6      154.83      156.76     16.87 o
   4   4   6       61.91       70.23     31.35 o
  -4   5   6      201.03      215.32     32.78 o
  -3   5   6      584.33      577.99     22.21 o
  -2   5   6     1252.20     1224.85     37.55 o
  -1   5   6     3547.10     3681.55     42.04 o
   0   5   6     2939.66     2905.25     67.52 o
   1   5   6       82.99      101.23     10.71 o
   2   5   6      247.98      260.37     20.99 o
   3   5   6       52.91       29.08     14.59 o
   4   5   6       48.89       51.59     22.72 o
  -4   6   6        7.62       21.62     24.73 o
  -3   6   6        0.25        7.96     12.51 o
  -2   6   6      466.31      493.54     15.97 o
  -1   6   6      377.94      348.48     19.34 o
   0   6   6     7343.57     7549.83    143.85 o
   1   6   6     3973.36     3997.65     58.38 o
   2   6   6     3356.19     3346.04     56.32 o
   3   6   6      161.96      167.39     17.81 o
   4   6   6      126.59      143.24     32.73 o
  -4   7   6        6.56        1.24     24.53 o
  -3   7   6       29.17       32.18     12.83 o
  -2   7   6      136.09      138.78     13.76 o
  -1   7   6        0.04      -18.70     12.46 o
   0   7   6      178.85      244.37     16.79 o
   1   7   6        5.00       24.91      7.78 o
   2   7   6       45.29       47.00     13.46 o
   3   7   6       56.31       86.35     16.40 o
   4   7   6        8.81       10.42     38.03 o
  -4   8   6       15.81        4.69     24.81 o
  -3   8   6        0.85        8.69     15.83 o
  -2   8   6       29.23       16.70      9.26 o
  -1   8   6     3611.85     3558.03    184.33 o
   0   8   6     2247.49     2214.19     45.87 o
   1   8   6     7204.00     7241.19     96.39 o
   2   8   6      452.19      490.35     22.66 o
   3   8   6      254.25      275.76     21.84 o
  -4   9   6      190.86      236.44     31.89 o
  -3   9   6      246.44      276.43     22.12 o
  -2   9   6     2078.20     2060.04     38.26 o
  -1   9   6     1061.46     1034.99     56.89 o
   0   9   6      289.40      311.39     19.35 o
   1   9   6      265.03      305.41     26.95 o
   2   9   6     1160.21     1175.59     35.45 o
   3   9   6      156.04      179.89     18.96 o
  -4  10   6        2.75       11.20     26.81 o
  -3  10   6      100.06       98.66     18.75 o
  -2  10   6       33.62       -2.25     15.46 o
  -1  10   6       18.99        8.59     16.66 o
   0  10   6      640.59      671.08     27.81 o
   1  10   6      332.40      368.59     50.14 o
   2  10   6       43.00       34.69     22.74 o
   3  10   6        5.53       -5.07     19.57 o
  -4  11   6      100.07      131.90     30.72 o
  -3  11   6      791.55      761.70     31.81 o
  -2  11   6     1915.33     1826.55     63.38 o
  -1  11   6     1849.95     1733.55     53.85 o
   0  11   6      545.44      508.90     25.43 o
   1  11   6       48.62       53.69     25.29 o
   2  11   6       14.18       11.42     16.02 o
   3  11   6      144.50      129.05     23.52 o
  -3  12   6       27.67       16.26     17.56 o
  -2  12   6      460.75      519.48     47.54 o
  -1  12   6      867.93      835.20     39.93 o
   0  12   6     2560.98     2459.95     53.18 o
   1  12   6      463.34      435.54     30.02 o
   2  12   6      761.86      739.12     63.50 o
   3  12   6       30.35       40.13     19.66 o
  -3  13   6       57.97       62.25     20.75 o
  -2  13   6      290.62      281.22     23.90 o
  -1  13   6      274.66      237.16     26.46 o
   0  13   6      177.80      182.28     11.52 o
   1  13   6      326.81      308.91     27.71 o
   2  13   6        4.55       10.93     15.81 o
   3  13   6       30.97       47.74     27.15 o
  -3  14   6        9.95        7.23     21.38 o
  -2  14   6        2.72       18.61     17.56 o
  -1  14   6     2030.88     2009.78     64.65 o
   0  14   6      404.32      448.21     20.90 o
   1  14   6     1395.58     1494.04     86.93 o
   2  14   6      533.14      527.86     28.28 o
   3  14   6      202.74      204.57     32.87 o
  -3  15   6      114.11      142.45     26.13 o
  -2  15   6      375.74      344.78     35.88 o
  -1  15   6      240.93      245.11     19.51 o
   0  15   6       51.70       43.38     12.57 o
   1  15   6        2.59       12.29     14.59 o
   2  15   6        6.43       20.13     23.29 o
   3  15   6       31.36       10.14     27.57 o
  -3  16   6       42.76       48.58     32.64 o
  -2  16   6      100.13       86.35     29.62 o
  -1  16   6       10.21       -6.32     21.94 o
   0  16   6      161.23      175.83     16.07 o
   1  16   6      458.39      477.41     44.13 o
   2  16   6      296.91      298.99     32.86 o
   3  16   6        9.74        7.68     28.70 o
  -3  17   6      242.71      248.26     71.98 o
  -2  17   6     1088.95      903.60     52.98 o
  -1  17   6      181.80      160.87     28.80 o
   0  17   6      234.43      199.23     23.69 o
   1  17   6      324.77      312.16     23.31 o
   2  17   6       37.67       38.71     26.40 o
  -3  18   6       17.10        0.36     33.70 o
  -2  18   6       97.38      118.33     32.66 o
  -1  18   6       35.06       76.99     37.50 o
   0  18   6       45.32       70.71     21.07 o
   1  18   6        2.25       -9.98     15.86 o
   2  18   6       48.62       44.25     28.28 o
  -2  19   6       60.51       50.46     41.38 o
  -1  19   6      234.59      167.62     31.17 o
   0  19   6      222.45      178.15     25.61 o
   1  19   6       12.24       14.97     25.05 o
   2  19   6       74.28       63.24     29.61 o
  -2  20   6       97.13       67.00     33.20 o
  -1  20   6      308.03      368.63     39.36 o
   0  20   6      229.41      229.14     27.50 o
   1  20   6      604.97      587.03     41.85 o
   2  20   6      286.57      312.78     37.72 o
  -2  21   6       25.55        0.66     32.71 o
  -1  21   6        1.19        4.45     29.14 o
   0  21   6        1.69       -4.55     21.99 o
   1  21   6        9.45       36.54     22.01 o
  -1  22   6      178.75      194.68     30.25 o
   0  22   6      165.48      155.42     28.24 o
   1  22   6      325.33      309.76     37.66 o
  -1  23   6       25.39       39.80     26.73 o
   0  23   6       20.81       31.48     21.98 o
  -4   1   7       93.04       93.31     22.67 o
  -3   1   7      647.03      627.18     24.19 o
  -2   1   7     3256.36     3252.71     39.78 o
  -1   1   7     7780.65     7844.98     84.91 o
   0   1   7     1290.53     1218.92     24.19 o
   1   1   7      478.43      454.09     14.81 o
   2   1   7      413.24      394.02     23.85 o
   3   1   7        7.24       10.33     11.07 o
   4   1   7       25.13        8.62     16.68 o
  -4   2   7      167.16      204.73     35.39 o
  -3   2   7      329.16      357.50     26.75 o
  -2   2   7      183.06      181.34     18.20 o
  -1   2   7      733.73      763.23     22.82 o
   0   2   7     4312.13     4304.90     61.51 o
   1   2   7     1076.58     1007.34     21.41 o
   2   2   7      802.07      814.75     22.94 o
   3   2   7      845.48      842.76     22.98 o
   4   2   7      203.30      211.90     20.47 o
  -4   3   7        7.86        9.34     28.30 o
  -3   3   7       72.26       46.80     16.81 o
  -2   3   7       16.19       13.20     10.58 o
  -1   3   7       31.29       54.71      8.06 o
   0   3   7      142.71      127.51     11.09 o
   1   3   7       26.68       35.56     11.65 o
   2   3   7       95.88       85.79     19.87 o
   3   3   7        5.27       13.57     13.24 o
   4   3   7        9.12       25.28     21.90 o
  -4   4   7      215.05      209.18     48.27 o
  -3   4   7      268.63      280.21     22.24 o
  -2   4   7       97.98       86.48     11.61 o
  -1   4   7      750.09      753.35     27.67 o
   0   4   7     2173.13     2104.44     36.54 o
   1   4   7     1836.93     1772.75     32.14 o
   2   4   7     1392.20     1415.91     31.06 o
   3   4   7      432.13      479.10     25.70 o
   4   4   7       29.89       21.37     26.29 o
  -4   5   7       42.14       32.47     42.53 o
  -3   5   7      537.48      578.86     24.95 o
  -2   5   7     1470.90     1468.86     26.89 o
  -1   5   7     1680.72     1611.57     28.42 o
   0   5   7     1634.30     1579.38     48.43 o
   1   5   7       10.58        3.90     10.24 o
   2   5   7        1.68       -4.36     12.27 o
   3   5   7       44.05       61.33     15.71 o
  -4   6   7       47.44       64.08     44.25 o
  -3   6   7       17.53       15.39     14.76 o
  -2   6   7       16.07       -5.06     10.31 o
  -1   6   7       54.48       59.86      9.73 o
   0   6   7       28.43       30.31     25.72 o
   1   6   7       25.28       16.89      9.14 o
   2   6   7      332.03      326.21     18.97 o
   3   6   7        4.77        5.80     14.88 o
  -4   7   7      103.36       94.93     33.37 o
  -3   7   7      800.44      810.86     48.31 o
  -2   7   7     1562.18     1540.50     37.24 o
  -1   7   7     3490.91     3542.83     79.92 o
   0   7   7     1897.23     1730.85     52.13 o
   1   7   7      561.12      578.00     20.08 o
   2   7   7      120.19      141.47     16.01 o
   3   7   7      486.61      472.18     29.66 o
  -4   8   7       90.54      125.83     58.19 o
  -3   8   7       32.06       20.80     17.05 o
  -2   8   7       48.04       51.06     11.87 o
  -1   8   7        2.54       -2.52     14.92 o
   0   8   7      602.48      645.46     34.81 o
   1   8   7      543.34      594.65     25.46 o
   2   8   7      438.14      443.09     22.43 o
   3   8   7      109.52      115.54     18.03 o
  -4   9   7       46.27       58.91     28.36 o
  -3   9   7       43.20       32.60     17.67 o
  -2   9   7      399.85      359.17     20.45 o
  -1   9   7     1408.41     1392.68     61.49 o
   0   9   7      626.17      668.69     28.49 o
   1   9   7      564.06      508.27     23.20 o
   2   9   7        8.05       -4.05     13.73 o
   3   9   7       22.91        5.12     16.28 o
  -4  10   7      154.78      167.58     38.37 o
  -3  10   7      118.51      127.72     32.52 o
  -2  10   7      117.87       95.16     13.83 o
  -1  10   7        1.23       -5.27     17.06 o
   0  10   7      766.04      773.87     30.56 o
   1  10   7     1851.38     1872.25    132.89 o
   2  10   7     1120.76     1142.12     49.98 o
   3  10   7      167.28      187.82     22.51 o
  -3  11   7       22.24       46.63     18.69 o
  -2  11   7       50.46       64.93     16.90 o
  -1  11   7      150.03      122.38     29.31 o
   0  11   7      147.30      191.38     23.64 o
   1  11   7      483.03      532.47     37.51 o
   2  11   7      118.53      158.54     27.35 o
   3  11   7      113.51       77.50     23.80 o
  -3  12   7       60.33       71.23     22.47 o
  -2  12   7       84.16       66.25     17.85 o
  -1  12   7       13.77       30.88     20.09 o
   0  12   7     1254.33     1249.92     38.54 o
   1  12   7      533.07      493.98     86.63 o
   2  12   7       61.76       85.05     28.45 o
   3  12   7      187.04      178.87     26.98 o
  -3  13   7      425.15      445.93     32.17 o
  -2  13   7      438.22      464.91     38.21 o
  -1  13   7     1709.35     1628.72     56.00 o
   0  13   7     3793.28     3727.45     73.07 o
   1  13   7        5.58        6.48     20.94 o
   2  13   7        1.43      -26.02     23.71 o
   3  13   7        0.28        4.98     22.79 o
  -3  14   7        2.85      -13.62     21.96 o
  -2  14   7        0.46       17.78     25.90 o
  -1  14   7      105.69      142.41     26.28 o
   0  14   7        5.27       -1.03     16.63 o
   1  14   7      624.64      608.10     43.42 o
   2  14   7       49.99       57.61     25.49 o
   3  14   7        7.01       28.57     35.17 o
  -3  15   7      183.38      178.60     27.18 o
  -2  15   7      645.47      588.29     70.83 o
  -1  15   7     1811.98     1811.81    102.15 o
   0  15   7       78.07       91.34     24.31 o
   1  15   7       39.06       27.55     23.10 o
   2  15   7       35.05       28.68     32.57 o
   3  15   7        0.52       50.52     36.87 o
  -3  16   7       16.67       27.06     33.01 o
  -2  16   7       11.92       -3.65     45.69 o
  -1  16   7       33.34       67.87     24.77 o
   0  16   7     1631.46     1559.62     82.70 o
   1  16   7      862.72      872.31     37.18 o
   2  16   7      318.63      333.98     35.25 o
  -3  17   7        0.05       -5.67     32.96 o
  -2  17   7       22.64      -32.61     27.23 o
  -1  17   7       86.94      167.83     30.13 o
   0  17   7       19.46       14.77     29.76 o
   1  17   7        1.06       12.19     22.24 o
   2  17   7      178.47      142.95     31.01 o
  -2  18   7        2.29      -16.90     27.72 o
  -1  18   7      138.17       94.19     28.71 o
   0  18   7      171.72      226.07     48.68 o
   1  18   7      172.03      196.46     36.55 o
   2  18   7       17.58        3.67     28.35 o
  -2  19   7      611.95      492.11     45.66 o
  -1  19   7      345.12      343.26     37.45 o
   0  19   7      134.07      187.88     26.08 o
   1  19   7        5.16       15.08     28.17 o
   2  19   7       16.13       -7.68     48.07 o
  -2  20   7        3.12        2.73     32.10 o
  -1  20   7      159.07      186.33     32.07 o
   0  20   7       11.71       22.27     22.27 o
   1  20   7      159.95      157.71     36.09 o
  -1  21   7      257.09      307.19     43.20 o
   0  21   7      218.12      254.23     58.77 o
   1  21   7       34.90       -4.59     31.90 o
  -1  22   7       38.63       92.31     28.22 o
   0  22   7      145.05       86.43     26.94 o
   1  22   7       17.53       -4.80     36.46 o
  -3   0   8     1537.13     1620.85    128.01 o
  -2   0   8      111.12      118.47     11.60 o
  -1   0   8      233.66      287.83     22.86 o
   0   0   8       68.57      118.78     17.60 o
   1   0   8      824.05      767.36     36.98 o
   2   0   8       67.44       54.05     13.66 o
   3   0   8       38.09       50.05     19.00 o
  -3   1   8       46.99       59.31     15.02 o
  -2   1   8      285.58      300.00     19.81 o
  -1   1   8      339.51      342.25     14.82 o
   0   1   8      111.07      119.27     12.37 o
   1   1   8      147.11      162.94     15.71 o
   2   1   8       15.70       17.11      9.06 o
   3   1   8        7.62       26.32     12.89 o
  -4   2   8      220.83      188.21     46.26 o
  -3   2   8      238.61      213.34     18.25 o
  -2   2   8      603.24      612.43     42.34 o
  -1   2   8       87.97       90.20      8.53 o
   0   2   8      246.79      281.72     15.59 o
   1   2   8        7.76        5.52      7.34 o
   2   2   8      120.59      118.58     13.42 o
   3   2   8       30.92       36.61     11.98 o
  -4   3   8        0.59      -14.65     40.23 o
  -3   3   8      287.67      315.79     33.32 o
  -2   3   8     1529.50     1581.17     41.68 o
  -1   3   8     1135.53     1085.34     19.62 o
   0   3   8     2857.90     2751.25     45.72 o
   1   3   8     1239.08     1194.69     24.42 o
   2   3   8      270.68      269.94     18.40 o
   3   3   8      116.77       85.22     15.14 o
  -4   4   8       84.18       83.90     44.54 o
  -3   4   8        8.56        0.65     16.66 o
  -2   4   8       87.80       67.57     18.33 o
  -1   4   8      112.44      130.05     14.28 o
   0   4   8       68.74       95.79     10.92 o
   1   4   8      140.52      130.29     15.15 o
   2   4   8       31.65       50.51     15.80 o
   3   4   8       53.77       65.93     15.08 o
  -4   5   8        6.05       34.77     41.95 o
  -3   5   8       80.55       83.32     27.36 o
  -2   5   8      761.88      768.36     31.61 o
  -1   5   8      943.06      929.56     21.36 o
   0   5   8     1713.02     1696.56     32.49 o
   1   5   8     2542.48     2528.06     47.07 o
   2   5   8      659.91      648.26     21.80 o
   3   5   8      646.57      626.51     29.81 o
  -4   6   8      208.54      134.47     50.57 o
  -3   6   8     1003.15     1071.16     38.16 o
  -2   6   8      641.68      636.97     25.60 o
  -1   6   8      287.83      264.13     12.92 o
   0   6   8        4.63       -2.44     16.19 o
   1   6   8       18.73       36.11     13.49 o
   2   6   8      173.69      167.97     13.96 o
   3   6   8      174.04      189.74     17.88 o
  -4   7   8        1.36      -30.17     41.66 o
  -3   7   8       18.66       18.60     15.72 o
  -2   7   8       35.92       27.43     12.20 o
  -1   7   8      218.88      209.54     15.62 o
   0   7   8        0.47       -3.62     15.93 o
   1   7   8        2.18        7.49      9.22 o
   2   7   8      168.12      174.64     14.33 o
   3   7   8       66.12       66.84     17.53 o
  -4   8   8      139.72      119.53     50.28 o
  -3   8   8      561.49      606.91     32.91 o
  -2   8   8      467.68      407.26     21.18 o
  -1   8   8       82.77       74.52     19.57 o
   0   8   8      435.67      415.92     52.30 o
   1   8   8       29.21       31.06     10.41 o
   2   8   8       96.18      113.13     16.11 o
   3   8   8      476.67      431.22     24.62 o
  -3   9   8       29.87       25.21     21.09 o
  -2   9   8     1347.64     1379.75     37.28 o
  -1   9   8     1803.84     1788.49     55.74 o
   0   9   8     1048.55     1042.02     45.38 o
   1   9   8      524.69      576.67     32.19 o
   2   9   8     1411.58     1381.04    106.37 o
   3   9   8       34.67       35.38     17.33 o
  -3  10   8        0.36        6.62     20.33 o
  -2  10   8        6.66       -0.78     12.91 o
  -1  10   8      210.45      170.14     23.97 o
   0  10   8      308.42      252.90     28.51 o
   1  10   8       48.21       50.02     14.57 o
   2  10   8       85.46       80.05     21.31 o
   3  10   8       75.19       79.33     18.82 o
  -3  11   8      132.46      135.45     24.73 o
  -2  11   8      399.21      440.26     21.46 o
  -1  11   8      609.22      593.30     63.65 o
   0  11   8      486.54      499.54     28.08 o
   1  11   8     2233.69     2098.20     68.21 o
   2  11   8       86.39      156.59     34.34 o
   3  11   8       61.20       45.56     23.40 o
  -3  12   8      214.45      195.08     26.75 o
  -2  12   8      180.59      213.00     31.74 o
  -1  12   8       55.17       87.03     24.09 o
   0  12   8      134.14      152.45     20.42 o
   1  12   8        6.54       17.30     22.64 o
   2  12   8      539.82      533.99     41.89 o
   3  12   8       95.68      124.65     26.31 o
  -3  13   8       29.93       -5.24     22.22 o
  -2  13   8        0.12        1.45     42.96 o
  -1  13   8      205.62      176.89     27.67 o
   0  13   8      586.20      601.93     31.67 o
   1  13   8       79.61       67.30     25.37 o
   2  13   8       40.85       35.05     25.67 o
   3  13   8       18.71       44.75     25.10 o
  -3  14   8      258.89      246.53     29.23 o
  -2  14   8      278.12      269.23     35.26 o
  -1  14   8      139.17      154.95     27.62 o
   0  14   8      423.62      367.34     32.47 o
   1  14   8      167.11      149.10     29.88 o
   2  14   8       66.43      135.62     59.19 o
  -3  15   8       30.27        3.75     23.45 o
  -2  15   8      394.46      320.94     37.56 o
  -1  15   8       11.63       18.59     24.54 o
   0  15   8      448.60      485.17     42.29 o
   1  15   8       34.84       90.70     28.60 o
   2  15   8       15.26       38.22     56.89 o
  -3  16   8       32.30       51.38     36.35 o
  -2  16   8      195.76      149.71     33.66 o
  -1  16   8      321.92      268.96     50.14 o
   0  16   8       73.21       91.80     22.63 o
   1  16   8       88.02       90.40     29.45 o
   2  16   8       18.79       10.63     55.74 o
  -2  17   8       20.51       -2.96     28.64 o
  -1  17   8      983.36      924.36     51.80 o
   0  17   8      194.75      180.21     25.69 o
   1  17   8      717.47      683.04     51.93 o
   2  17   8      164.04       98.95     38.76 o
  -2  18   8        8.28      -19.44     28.54 o
  -1  18   8       44.63       18.30     26.80 o
   0  18   8       93.46      100.76     30.32 o
   1  18   8        5.45      -36.08     27.44 o
   2  18   8      108.89       62.68     38.44 o
  -2  19   8      126.64       95.37     36.64 o
  -1  19   8       26.55       25.64     29.38 o
   0  19   8      319.56      320.84     30.77 o
   1  19   8      151.43      173.55     37.06 o
  -1  20   8        5.90       30.85     25.53 o
   0  20   8        4.43       -8.61     29.60 o
   1  20   8       81.63       55.24     31.99 o
  -1  21   8       45.63       58.76     27.96 o
   0  21   8      106.87      113.24     27.66 o
   1  21   8        3.10      -79.74     53.16 o
   0  22   8        1.94        6.47     28.55 o
  -3   1   9      203.88      222.95     26.17 o
  -2   1   9       38.55       41.40     11.07 o
  -1   1   9     1572.25     1557.06     34.13 o
   0   1   9     2273.47     2352.88     43.33 o
   1   1   9     2373.75     2365.83     46.66 o
   2   1   9     2183.19     2134.34     38.88 o
   3   1   9      224.33      220.95     25.57 o
  -4   2   9       52.64       50.00     42.81 o
  -3   2   9      541.74      591.42     43.46 o
  -2   2   9     3211.34     3245.91     80.08 o
  -1   2   9     2999.01     3084.82     54.08 o
   0   2   9     1468.50     1435.00     32.41 o
   1   2   9      538.91      579.13     28.62 o
   2   2   9        2.98        5.40     11.67 o
   3   2   9      169.53      141.44     23.89 o
  -4   3   9        1.65       29.31     42.53 o
  -3   3   9       54.68       68.22     18.82 o
  -2   3   9        1.42        5.67     10.61 o
  -1   3   9       85.42       88.28      7.45 o
   0   3   9       64.17       69.63     11.88 o
   1   3   9       13.94       -0.68      7.99 o
   2   3   9        2.96        5.57     11.75 o
   3   3   9        7.13       11.49     20.99 o
  -4   4   9      193.29       98.56     47.70 o
  -3   4   9      512.22      514.37     28.99 o
  -2   4   9     1281.75     1232.45     49.35 o
  -1   4   9     3846.83     3739.09     42.56 o
   0   4   9      764.70      765.35     24.34 o
   1   4   9      259.09      257.86     13.32 o
   2   4   9       90.21       76.43     13.75 o
   3   4   9      218.81      235.34     26.72 o
  -4   5   9      125.20      117.81     49.13 o
  -3   5   9        9.30       -5.31     17.69 o
  -2   5   9       28.95       24.81     14.02 o
  -1   5   9      215.91      231.72     12.22 o
   0   5   9     1901.62     1935.03     49.35 o
   1   5   9     1203.89     1159.16     32.62 o
   2   5   9      542.57      540.48     28.02 o
   3   5   9       21.95       53.36     21.13 o
  -4   6   9       86.38      129.59     49.13 o
  -3   6   9        3.51        9.00     18.27 o
  -2   6   9      199.63      180.53     17.47 o
  -1   6   9      168.90      151.95     11.37 o
   0   6   9      390.26      442.29     27.49 o
   1   6   9       57.05       71.41     16.50 o
   2   6   9        1.29       -1.48     13.65 o
   3   6   9        1.25       38.51     17.69 o
  -3   7   9        7.34       30.95     19.20 o
  -2   7   9       42.24       37.37     14.75 o
  -1   7   9      487.28      503.16     22.69 o
   0   7   9     1283.82     1306.77     51.40 o
   1   7   9     2054.23     2068.40     38.06 o
   2   7   9      618.58      661.43     28.07 o
   3   7   9      159.76      187.10     18.87 o
  -3   8   9       52.66       57.21     25.97 o
  -2   8   9      223.08      227.84     18.88 o
  -1   8   9      170.22      149.91     12.48 o
   0   8   9      346.75      388.95     32.44 o
   1   8   9      153.77      150.90     13.10 o
   2   8   9      201.07      236.39     20.19 o
   3   8   9        0.90       -0.73     17.14 o
  -3   9   9        3.51       -2.57     26.61 o
  -2   9   9      100.85       79.72     14.90 o
  -1   9   9       60.58        5.17     27.58 o
   0   9   9      333.09      380.91     33.29 o
   1   9   9      130.81      138.87     14.56 o
   2   9   9     1082.85     1056.32     44.99 o
   3   9   9       86.28      124.70     24.74 o
  -3  10   9      364.05      391.79     30.61 o
  -2  10   9      506.00      500.06     22.80 o
  -1  10   9     2510.41     2393.12     68.73 o
   0  10   9      842.83      839.58    163.64 o
   1  10   9      272.70      246.14     36.20 o
   2  10   9        2.70       13.79     16.96 o
   3  10   9      189.58      186.26     27.32 o
  -3  11   9       31.64       -0.42     22.71 o
  -2  11   9        5.96      -14.57     20.07 o
  -1  11   9       11.07       27.19     21.42 o
   0  11   9      358.79      440.56     36.93 o
   1  11   9       33.89       34.28     24.37 o
   2  11   9       87.47       69.05     28.41 o
   3  11   9        0.16      -19.32     33.76 o
  -3  12   9      110.78      103.88     34.77 o
  -2  12   9      802.38      762.93     34.43 o
  -1  12   9      691.25      648.69     40.57 o
   0  12   9      655.23      573.55     81.32 o
   1  12   9      567.06      484.37     65.23 o
   2  12   9        3.32       34.40     26.50 o
   3  12   9       20.31       66.57     37.20 o
  -3  13   9        4.24       26.96     24.14 o
  -2  13   9       28.26       56.32     28.95 o
  -1  13   9       68.30      109.05     28.88 o
   0  13   9      641.54      720.01     65.37 o
   1  13   9     1496.42     1468.31     80.74 o
   2  13   9      607.28      557.09     46.08 o
  -3  14   9        0.83       22.96     24.36 o
  -2  14   9        8.02       -1.35     27.63 o
  -1  14   9        0.95        0.28     23.97 o
   0  14   9       34.44       29.97     19.74 o
   1  14   9        4.99        1.02     25.73 o
   2  14   9       32.50       41.09     59.48 o
  -3  15   9        5.37      -15.81     33.73 o
  -2  15   9        1.03      -31.37     28.44 o
  -1  15   9      169.23      150.23     43.10 o
   0  15   9      398.16      448.21     34.73 o
   1  15   9      308.28      256.64     43.10 o
   2  15   9      388.03      411.18     80.45 o
  -2  16   9      187.82      206.33     59.34 o
  -1  16   9      380.69      442.07     84.69 o
   0  16   9      377.21      418.18     31.76 o
   1  16   9       23.43       46.30     35.63 o
   2  16   9        8.74      -81.03     54.02 o
  -2  17   9       69.04       14.83     40.95 o
  -1  17   9        4.00        1.88     22.53 o
   0  17   9        1.32      -10.33     21.29 o
   1  17   9       51.12       66.12     60.92 o
   2  17   9        2.98      -27.58     56.89 o
  -2  18   9      172.92      145.65     36.96 o
  -1  18   9      472.25      552.93     38.85 o
   0  18   9      113.16      117.42     25.98 o
   1  18   9       24.40        6.25     30.11 o
  -1  19   9       96.92       89.23     27.84 o
   0  19   9      263.80      335.82     36.15 o
   1  19   9      124.99      127.73     36.62 o
  -1  20   9       51.00       -5.82     25.19 o
   0  20   9       57.52       61.77     26.44 o
   1  20   9       14.97       30.52     34.27 o
   0  21   9      112.29      173.71     44.60 o
  -3   0  10      121.79      139.69     25.19 o
  -2   0  10     1065.44      957.41     62.06 o
  -1   0  10     4001.94     4061.14     88.13 o
   0   0  10     1754.62     1672.04     52.65 o
   1   0  10       13.25        4.82     18.57 o
   2   0  10      122.41      100.47     28.34 o
   3   0  10       28.40       -9.53     29.04 o
  -3   1  10       19.86        8.66     18.60 o
  -2   1  10      824.82      815.95    133.61 o
  -1   1  10      318.98      315.91     17.96 o
   0   1  10      406.30      471.00     22.23 o
   1   1  10      448.81      479.36     25.25 o
   2   1  10        9.10       69.50     18.65 o
   3   1  10        6.61       13.24     21.26 o
  -3   2  10      299.88      319.81     25.66 o
  -2   2  10      731.38      750.54     47.34 o
  -1   2  10      627.03      655.44     20.01 o
   0   2  10     1748.72     1626.33     36.53 o
   1   2  10      147.56      165.88     19.99 o
   2   2  10       64.02       56.77     18.36 o
   3   2  10        4.97      -15.24     20.65 o
  -3   3  10      852.38      880.49     37.89 o
  -2   3  10       12.76       32.49     11.50 o
  -1   3  10      217.39      237.64     13.07 o
   0   3  10     2083.14     2022.83     41.17 o
   1   3  10     1506.22     1352.27     58.89 o
   2   3  10      227.10      266.34     24.59 o
   3   3  10      101.02      104.56     24.23 o
  -3   4  10       16.60        3.58     18.88 o
  -2   4  10       49.27       66.80     12.11 o
  -1   4  10      482.67      479.86     22.56 o
   0   4  10      181.02      195.91     16.05 o
   1   4  10      281.87      276.91     43.71 o
   2   4  10       61.00       38.98     20.97 o
   3   4  10       21.35       28.93     22.69 o
  -3   5  10      286.41      299.00     26.09 o
  -2   5  10       69.80       50.39     15.42 o
  -1   5  10       56.35       49.00     16.39 o
   0   5  10      109.78       98.87     12.90 o
   1   5  10      859.42      853.56     35.21 o
   2   5  10      183.97      229.97     17.64 o
   3   5  10      169.82      168.57     26.22 o
  -3   6  10      431.40      499.42     30.65 o
  -2   6  10     1616.18     1710.91     41.73 o
  -1   6  10     2054.25     2015.72     35.27 o
   0   6  10     2232.69     2244.70     58.24 o
   1   6  10      891.57      887.22     51.05 o
   2   6  10       18.71       19.28     13.69 o
   3   6  10        1.12      -23.76     21.77 o
  -3   7  10        0.62       18.66     20.10 o
  -2   7  10      105.47       87.14     16.81 o
  -1   7  10       84.34       95.34     12.77 o
   0   7  10        2.26      -11.88     16.95 o
   1   7  10      594.91      605.40     27.30 o
   2   7  10       12.40        2.53     13.52 o
   3   7  10        1.46      -23.21     22.75 o
  -3   8  10      601.50      564.70     39.90 o
  -2   8  10      916.97      912.31     37.32 o
  -1   8  10      742.72      740.35     22.80 o
   0   8  10      959.40      863.15     44.84 o
   1   8  10      385.56      408.03     27.01 o
   2   8  10      201.39      164.34     19.05 o
   3   8  10       53.20       80.10     25.54 o
  -3   9  10      285.99      272.28     33.87 o
  -2   9  10       21.80       18.46     15.94 o
  -1   9  10       20.08       33.24     11.21 o
   0   9  10      556.72      554.23     40.01 o
   1   9  10      109.34      118.67     31.39 o
   2   9  10      755.41      806.80     39.28 o
   3   9  10      118.50      180.00     28.26 o
  -3  10  10        0.26        1.14     42.81 o
  -2  10  10        1.77       -5.78     19.99 o
  -1  10  10       31.93       46.40     22.85 o
   0  10  10        1.16        7.13     22.41 o
   1  10  10       59.96       62.42     26.58 o
   2  10  10       22.64       35.61     19.14 o
  -3  11  10      205.88      206.53     27.81 o
  -2  11  10        4.18       -4.81     18.53 o
  -1  11  10       75.02       34.19     33.91 o
   0  11  10       67.16       50.70     24.03 o
   1  11  10      440.74      431.96     40.93 o
   2  11  10        4.76       14.10     46.55 o
  -3  12  10      223.17      186.21     49.58 o
  -2  12  10      721.73      696.58     33.65 o
  -1  12  10      337.98      396.91     38.50 o
   0  12  10      203.57      256.90     34.73 o
   1  12  10       16.20       31.31     26.46 o
   2  12  10       66.95       18.41     31.03 o
  -3  13  10       28.31       57.35     25.64 o
  -2  13  10       51.58       19.22     20.67 o
  -1  13  10      114.94      110.41     23.93 o
   0  13  10        0.77       25.15     25.23 o
   1  13  10        2.45       -9.21     25.04 o
   2  13  10        0.79       39.37     58.04 o
  -2  14  10      429.46      422.60     32.32 o
  -1  14  10      775.24      789.36     56.00 o
   0  14  10      201.36      247.23     35.97 o
   1  14  10      163.56      184.52     35.17 o
   2  14  10        3.92       -8.05     55.74 o
  -2  15  10        3.83       16.64     30.83 o
  -1  15  10      161.05      170.42     28.06 o
   0  15  10      225.10      237.09     37.68 o
   1  15  10       51.23       82.31     32.08 o
   2  15  10      114.84      169.82     66.37 o
  -2  16  10       29.83       35.14     31.99 o
  -1  16  10       81.21       90.54     25.97 o
   0  16  10      559.53      490.28     47.56 o
   1  16  10       24.51       21.88     30.29 o
  -2  17  10      153.82      109.26     39.08 o
  -1  17  10        1.73      -27.07     22.68 o
   0  17  10      131.14      127.46     35.59 o
   1  17  10      153.85      151.43     38.09 o
  -1  18  10       79.09       41.23     26.60 o
   0  18  10       44.17       59.76     25.71 o
   1  18  10       42.91       13.04     33.52 o
  -1  19  10       59.41       19.63     26.50 o
   0  19  10        2.42        7.04     25.60 o
  -3   1  11      151.38      189.97     25.13 o
  -2   1  11      503.26      513.76     54.59 o
  -1   1  11      908.12      864.09     27.79 o
   0   1  11      521.05      548.92     25.23 o
   1   1  11      201.85      202.04     21.77 o
   2   1  11      205.44      213.33     24.20 o
   3   1  11      132.49      102.22     29.38 o
  -3   2  11      109.83       97.05     22.88 o
  -2   2  11        4.12       -7.16     24.28 o
  -1   2  11      173.68      225.75     17.40 o
   0   2  11     1155.27     1155.63     41.39 o
   1   2  11     1771.25     1752.13     62.75 o
   2   2  11      672.04      660.83     35.87 o
   3   2  11       22.81       54.21     24.39 o
  -3   3  11       61.99       48.64     20.98 o
  -2   3  11      103.75      114.51     29.50 o
  -1   3  11      339.51      353.87     24.01 o
   0   3  11        9.22        2.78     12.48 o
   1   3  11        0.29      -11.63     14.70 o
   2   3  11       10.22       14.73     18.99 o
   3   3  11        0.99       -9.56     22.35 o
  -3   4  11        7.90       15.52     20.35 o
  -2   4  11      404.57      400.39     23.21 o
  -1   4  11      576.97      671.42     38.91 o
   0   4  11      117.48      130.94     15.97 o
   1   4  11      968.15      961.78     34.35 o
   2   4  11      502.40      426.36     31.58 o
   3   4  11       26.47       -2.03     23.31 o
  -3   5  11      115.54      139.16     24.60 o
  -2   5  11      115.00      102.93     17.44 o
  -1   5  11       12.39        9.55     16.19 o
   0   5  11      830.18      807.74     40.40 o
   1   5  11       22.98       11.92     15.09 o
   2   5  11      176.09      193.47     29.18 o
   3   5  11       45.28       53.61     25.44 o
  -3   6  11        0.53        6.02     19.91 o
  -2   6  11       13.99       18.15     16.19 o
  -1   6  11      486.11      441.76     28.79 o
   0   6  11        2.20      -26.06     17.37 o
   1   6  11       56.47       56.63     16.47 o
   2   6  11      121.24      105.82     21.77 o
  -3   7  11      281.02      269.60     40.45 o
  -2   7  11      522.49      514.96     55.59 o
  -1   7  11      131.72      150.40     33.49 o
   0   7  11      151.44      117.07     22.56 o
   1   7  11      236.47      207.48     27.25 o
   2   7  11       49.04       66.46     23.53 o
  -3   8  11       89.41       55.74     46.26 o
  -2   8  11       48.02       53.42     20.99 o
  -1   8  11      185.16      192.73     31.34 o
   0   8  11       51.29        1.49     18.20 o
   1   8  11       53.86       44.04     22.46 o
   2   8  11      111.53       90.15     28.54 o
  -3   9  11      117.56      104.30     51.15 o
  -1   9  11       88.11      109.13     22.23 o
   0   9  11      128.45       96.81     22.05 o
   1   9  11       10.31       19.38     28.16 o
   2   9  11       43.66       25.65     26.49 o
  -3  10  11        2.33       49.13     46.84 o
  -2  10  11      375.57      416.06     58.90 o
  -1  10  11      604.25      647.33     44.83 o
   0  10  11      541.48      636.73     69.68 o
   1  10  11      280.34      272.43     36.38 o
   2  10  11      182.29      161.96     34.64 o
  -3  11  11       19.30       39.65     48.56 o
  -2  11  11       26.18       47.99     41.66 o
  -1  11  11       39.73       49.43     21.09 o
   0  11  11       71.94       65.91     37.78 o
   1  11  11      114.71      102.57     30.76 o
   2  11  11        6.47        0.29     29.17 o
  -2  12  11        1.78      -25.57     37.07 o
  -1  12  11      274.61      257.32     30.04 o
   0  12  11      122.45      121.18     30.75 o
   1  12  11      466.50      455.82     44.68 o
   2  12  11      155.26      149.32     37.09 o
  -2  13  11      244.01      196.25     53.73 o
  -1  13  11      204.64      160.99     33.62 o
   0  13  11       48.04       17.51     27.46 o
   1  13  11        1.11       55.23     30.23 o
   2  13  11       65.13       68.96     64.65 o
  -2  14  11       46.31       14.35     31.62 o
  -1  14  11      141.43      177.67     35.27 o
   0  14  11       13.77      -22.41     36.20 o
   1  14  11        6.35       35.00     34.34 o
  -2  15  11      149.87      159.73     38.30 o
  -1  15  11      173.11      138.02     62.06 o
   0  15  11      137.95       75.41     35.49 o
   1  15  11       12.84       25.72     30.72 o
  -2  16  11       79.28       86.77     41.66 o
  -1  16  11      107.23       79.72     41.95 o
   0  16  11      463.32      468.34     48.32 o
   1  16  11      166.83      171.91     39.28 o
  -1  17  11        8.20       15.17     25.67 o
   0  17  11       29.76       77.73     42.96 o
   1  17  11       81.68       79.51     37.60 o
  -1  18  11       52.24       94.68     29.32 o
   0  18  11       66.22       46.86     36.11 o
  -3   0  12       56.71       86.49     43.68 o
  -2   0  12      183.95      154.87     44.25 o
  -1   0  12       95.68       94.49     22.32 o
   0   0  12     1409.48     1476.68     54.62 o
   1   0  12      444.52      475.30     38.79 o
   2   0  12      506.99      479.03     44.38 o
  -3   1  12      154.76      147.35     32.50 o
  -2   1  12       19.03       10.63     33.33 o
  -1   1  12      140.79      185.35     20.78 o
   0   1  12      119.07      118.36     17.55 o
   1   1  12        6.39       22.71     16.38 o
   2   1  12       40.15       27.14     20.38 o
  -3   2  12       17.33        2.70     28.55 o
  -2   2  12      149.89      131.42     27.84 o
  -1   2  12      200.16      216.42     31.23 o
   0   2  12       24.78       59.71     15.64 o
   1   2  12      713.16      722.06     36.43 o
   2   2  12       85.15       88.69     22.30 o
  -3   3  12      361.31      306.71     39.42 o
  -2   3  12      810.83      809.43     45.48 o
  -1   3  12     1004.34     1096.45     40.84 o
   0   3  12      900.41      872.58     30.54 o
   1   3  12      286.24      278.35     23.61 o
   2   3  12       10.50       14.54     20.23 o
  -3   4  12       12.39       15.48     28.46 o
  -2   4  12        3.25      -20.71     22.60 o
  -1   4  12      304.59      304.38     41.33 o
   0   4  12       58.63        5.89     32.00 o
   1   4  12      185.82      178.14     20.96 o
   2   4  12       33.41       24.61     20.02 o
  -3   5  12      215.98      207.57     35.31 o
  -2   5  12      486.79      448.74     44.97 o
  -1   5  12     1569.73     1527.22     46.73 o
   0   5  12     1307.36     1226.38     47.23 o
   1   5  12       39.21       80.43     24.14 o
   2   5  12       67.98       66.05     21.80 o
  -3   6  12      135.91      126.93     37.21 o
  -2   6  12        8.77       30.17     38.79 o
  -1   6  12        8.51       18.74     19.25 o
   0   6  12     1168.02     1244.48     46.26 o
   1   6  12      302.05      328.24     34.02 o
   2   6  12      611.66      630.54     42.69 o
  -3   7  12        6.27       22.83     45.54 o
  -2   7  12       58.67       85.91     39.94 o
  -1   7  12        4.74      -20.26     18.18 o
   0   7  12        6.92      -24.77     19.63 o
   1   7  12       14.79       23.50     23.12 o
   2   7  12        1.15       24.10     26.72 o
  -3   8  12       37.04       46.55     48.56 o
  -2   8  12      103.64      127.29     46.55 o
  -1   8  12        1.76      -11.16     19.58 o
   0   8  12      455.46      450.70     38.23 o
   1   8  12      770.55      705.37     58.91 o
   2   8  12        4.01       31.47     31.12 o
  -2   9  12      423.59      433.30     61.78 o
  -1   9  12     1448.61     1422.28     48.37 o
   0   9  12      426.39      397.93     61.62 o
   1   9  12        6.56       32.47     25.20 o
   2   9  12       24.80       46.24     28.30 o
  -2  10  12        0.84       53.44     42.53 o
  -1  10  12       40.62       53.51     22.22 o
   0  10  12        4.55        3.76     22.02 o
   1  10  12        5.42       32.13     24.46 o
   2  10  12       52.61       43.45     24.25 o
  -2  11  12      370.53      312.62     61.20 o
  -1  11  12      523.03      517.77     96.78 o
   0  11  12      496.79      478.87     36.23 o
   1  11  12       58.80       82.85     31.49 o
   2  11  12       17.08       12.41     26.24 o
  -2  12  12        1.60      -18.96     41.09 o
  -1  12  12      112.94      106.86     25.83 o
   0  12  12      365.63      347.51     41.11 o
   1  12  12      133.37      142.71     63.79 o
  -2  13  12        1.86       25.00     44.82 o
  -1  13  12       48.34       24.47     24.03 o
   0  13  12      139.75       80.22     32.02 o
   1  13  12       50.47       26.00     38.07 o
  -2  14  12        4.35       38.50     48.27 o
  -1  14  12       39.32        6.48     25.04 o
   0  14  12      177.53       87.54     49.57 o
   1  14  12      360.62      412.01     68.96 o
  -1  15  12       64.91      105.37     35.09 o
   0  15  12       12.79       33.13     31.42 o
   1  15  12        2.07      -21.90     31.89 o
  -1  16  12       50.09       25.03     34.00 o
   0  16  12       19.91       56.98     49.85 o
  -3   1  13       73.29       35.45     31.80 o
  -2   1  13      550.19      650.53     65.51 o
  -1   1  13      771.89      854.17     58.74 o
   0   1  13      449.31      487.25     41.56 o
   1   1  13      298.45      335.80     26.11 o
   2   1  13      117.48      109.08     34.17 o
  -3   2  13      209.35      226.21     37.98 o
  -2   2  13      117.40      142.98     29.96 o
  -1   2  13        4.01      -19.85     18.39 o
   0   2  13        0.76       -0.42     19.40 o
   1   2  13       82.30      105.77     32.72 o
   2   2  13       20.60        4.69     21.26 o
  -3   3  13        0.30        6.53     30.57 o
  -2   3  13       13.99      -13.22     34.19 o
  -1   3  13       25.38        8.65     19.58 o
   0   3  13        1.93      -13.15     19.45 o
   1   3  13       20.53       20.93     23.02 o
   2   3  13        5.75        5.47     20.87 o
  -3   4  13      139.11      194.66     37.73 o
  -2   4  13      207.08      221.25     50.86 o
  -1   4  13       24.62       60.88     25.77 o
   0   4  13       93.93      132.89     27.39 o
   1   4  13       12.45       14.17     22.96 o
   2   4  13      213.80      220.06     33.11 o
  -2   5  13      238.56      250.85     52.01 o
  -1   5  13      308.38      280.60     28.55 o
   0   5  13       93.58      130.98     25.71 o
   1   5  13      158.52      127.11     27.24 o
   2   5  13       13.33       31.90     27.79 o
  -2   6  13       27.15       12.36     39.08 o
  -1   6  13        2.20       -6.66     21.59 o
   0   6  13        1.53       -3.51     21.54 o
   1   6  13      125.14      140.76     28.17 o
   2   6  13        1.15        5.50     27.20 o
  -2   7  13      585.22      443.94     63.21 o
  -1   7  13      454.34      493.74     34.04 o
   0   7  13      560.96      598.46     39.16 o
   1   7  13      144.62      174.97     29.09 o
   2   7  13        9.93       -6.52     27.34 o
  -2   8  13       31.40       24.14     42.53 o
  -1   8  13       31.75       30.24     22.82 o
   0   8  13       31.66       61.17     24.30 o
   1   8  13      244.76      226.65     31.76 o
   2   8  13        3.77       -5.45     39.22 o
  -2   9  13       74.39       54.02     46.26 o
  -1   9  13      414.45      370.10     41.11 o
   0   9  13      110.02      158.50     27.04 o
   1   9  13      222.09      203.62     32.26 o
  -2  10  13      117.12       87.06     48.56 o
  -1  10  13        0.57        1.89     22.46 o
   0  10  13       58.09       52.05     29.59 o
   1  10  13      167.57      188.63     30.18 o
  -2  11  13       50.99      140.80     52.01 o
  -1  11  13      106.43      162.48     40.67 o
   0  11  13       30.84        4.01     24.39 o
   1  11  13        0.80       -3.44     36.30 o
  -2  12  13      224.24      230.73     60.63 o
  -1  12  13       35.89       39.76     25.25 o
   0  12  13       20.37       42.07     32.62 o
   1  12  13        4.41       -1.43     26.57 o
  -1  13  13      299.17      256.47     49.75 o
   0  13  13      373.28      548.53    129.42 o
   1  13  13      169.49      229.04     33.88 o
  -1  14  13       43.24       40.73     30.80 o
   0  14  13       90.41      115.04     30.54 o
  -2   0  14      123.99      213.49     53.16 o
  -1   0  14      287.26      355.72     57.47 o
   0   0  14      103.25      169.53     50.86 o
   1   0  14        0.13       22.99     45.11 o
  -2   1  14        4.58      -16.09     36.20 o
  -1   1  14       72.74       48.41     54.31 o
   0   1  14       48.42       73.38     23.46 o
   1   1  14       82.02       56.44     24.49 o
  -2   2  14      183.73      171.83     47.70 o
  -1   2  14      144.07      126.95     46.98 o
   0   2  14       63.05      116.29     25.58 o
   1   2  14       12.58        4.95     23.92 o
  -2   3  14       68.36      108.33     46.26 o
  -1   3  14      152.86      164.14     26.32 o
   0   3  14      493.15      588.01     49.26 o
   1   3  14      197.59      265.90     31.96 o
  -2   4  14       16.51        3.16     42.53 o
  -1   4  14        1.89       23.82     30.89 o
   0   4  14        4.28      -12.95     22.03 o
   1   4  14       17.41        6.71     24.55 o
  -2   5  14        0.33        4.60     42.53 o
  -1   5  14       68.51       97.78     31.17 o
   0   5  14      111.02       91.04     32.63 o
   1   5  14      253.96      266.32     49.50 o
  -2   6  14      340.42      348.83     60.63 o
  -1   6  14      368.26      420.04     62.25 o
   0   6  14       30.27        3.30     24.96 o
   1   6  14       39.62       10.15     25.92 o
  -2   7  14       42.70       90.51     48.27 o
  -1   7  14       95.50       54.80     31.72 o
   0   7  14        0.91      -10.04     26.82 o
   1   7  14       42.07       61.40     27.76 o
  -2   8  14      178.22       97.41     50.57 o
  -1   8  14      287.65      280.91     30.74 o
   0   8  14      256.29      236.84     35.10 o
   1   8  14        0.54      -17.48     26.13 o
  -1   9  14      153.09      181.12     29.06 o
   0   9  14      304.77      323.67     43.32 o
   1   9  14      115.61      128.39     32.68 o
  -1  10  14       24.67       -2.75     24.56 o
   0  10  14        0.69        3.01     24.93 o
   1  10  14       45.45       40.06     27.05 o
  -1  11  14       52.97       26.85     25.86 o
   0  11  14      172.97      179.11     52.17 o
  -1  12  14      204.02      230.40     53.15 o
   0  12  14        4.13       42.39     27.64 o
  -2   1  15       28.95      105.45     47.99 o
  -1   1  15        0.40      -28.71     47.55 o
   0   1  15       69.26      164.25     39.31 o
   1   1  15      119.46      123.27     39.42 o
  -2   2  15      231.27      171.54     51.43 o
  -1   2  15      239.55      239.76     39.82 o
   0   2  15      311.88      325.71     50.00 o
   1   2  15       32.56       16.64     34.23 o
  -2   3  15       10.16        9.77     44.54 o
  -1   3  15        2.15       14.46     31.80 o
   0   3  15        0.42       24.95     34.00 o
   1   3  15        1.13       -2.94     25.85 o
  -1   4  15      477.66      599.67     70.40 o
   0   4  15      168.53      170.95     30.09 o
   1   4  15      107.60      141.14     30.95 o
  -1   5  15       26.38       44.18     24.13 o
   0   5  15       43.08       30.56     29.50 o
   1   5  15       59.31       76.77     35.13 o
  -1   6  15       35.89       48.41     25.11 o
   0   6  15      142.08      210.24     31.90 o
  -1   7  15        2.20       23.01     24.68 o
   0   7  15       95.76       57.56     27.81 o
  -1   8  15       67.95       73.04     27.51 o
   0   8  15       29.03       12.31     26.68 o
   0   0  16      279.59      215.79     61.78 o
   0   1  16       58.26      104.55     40.02 o
 
